# Supplementary material for: Telomere length is causally connected to brain MRI image derived phenotypes: A mendelian randomization study
Source: PLoS One. 2022 Nov 18;17(11):e0277344. doi: 10.1371/journal.pone.0277344 (PMC9674175; doi:10.1371/journal.pone.0277344)
Supplement: S1 Table — (XLSX) [file pone.0277344.s001.xlsx]

## Sheet: Table S1
Phenotype		IVW			Weighted Median	Weighted Mode	MR-Egger		MR-PRESSO
Short Name	ID	beta	p-value	FDR-corrected	p-value	p-value	beta	p-value (intercept)	p-value (global test)	beta (outlier corrected)	p-value (outlier corrected)	distortion (p-value)
IDPT1SIENAXperipheralgreynormalisedvolume	1	-0.0324093	0.573884	0.895059	0.333715	0.247629	-0.145824	0.416032	<0.01	0.0278157	0.632553	0.15
IDPT1SIENAXperipheralgreyunnormalisedvolume	2	-0.0279739	0.615003	0.911846	0.477765	0.239516	-0.144852	0.384584	<0.01	0.00361905	0.947247	0.06
IDPT1SIENAXCSFnormalisedvolume	3	-0.0161433	0.713382	0.9419	0.429886	0.49483	-0.0453257	0.785263	0.19	NaN	Nan	NaN
IDPT1SIENAXCSFunnormalisedvolume	4	-0.0160504	0.714812	0.942622	0.373822	0.554034	-0.0482886	0.763246	0.19	NaN	Nan	NaN
IDPT1SIENAXgreynormalisedvolume	5	-0.0519791	0.319624	0.769401	0.0294958	0.0417783	-0.127533	0.551408	<0.01	-0.00333838	0.950822	0.02
IDPT1SIENAXgreyunnormalisedvolume	6	-0.043174	0.387097	0.813775	0.0364088	0.0664923	-0.119129	0.530783	0.01	NA	NA
IDPT1SIENAXwhitenormalisedvolume	7	0.036804	0.519699	0.874629	0.65559	0.798047	0.149703	0.414337	<0.01	0.00230418	0.962187	<0.01
IDPT1SIENAXwhiteunnormalisedvolume	8	0.0380238	0.502075	0.865657	0.716584	0.84309	0.153463	0.399382	<0.01	0.0350524	0.398805	0.92
IDPT1SIENAXbrainnormalisedvolume	9	-0.00596499	0.917061	0.989752	0.321117	0.320333	0.0175378	0.866366	<0.01	0.00890218	0.858332	0.12
IDPT1SIENAXbrainunnormalisedvolume	10	-0.000571842	0.991883	0.998658	0.736318	0.828253	0.0309077	0.818279	<0.01	-0.00519733	0.908214	0.96
IDPT1FIRSTleftthalamusvolume	11	-0.0485661	0.315314	0.764519	0.0176485	0.0374747	-0.120147	0.542184	0.09	NaN	Nan	NaN
IDPT1FIRSTrightthalamusvolume	12	-0.02463	0.633939	0.917114	0.0560061	0.0395701	-0.127874	0.409274	<0.01	-0.064247	0.18145	0.56
IDPT1FIRSTleftcaudatevolume	13	-0.0414731	0.436588	0.838582	0.718484	0.119549	-0.0301883	0.930837	0.01	-0.0536479	0.305694	0.88
IDPT1FIRSTrightcaudatevolume	14	-0.0545829	0.267545	0.722854	0.887367	0.532055	-0.0264302	0.814516	0.02	NA	NA
IDPT1FIRSTleftputamenvolume	15	-0.0241342	0.659368	0.927309	0.85843	0.513274	0.0472103	0.591899	<0.01	NA	NA
IDPT1FIRSTrightputamenvolume	16	-0.024947	0.633129	0.916617	0.407376	0.298407	0.0374552	0.623465	0.01	0.0327058	0.508399	0.22
IDPT1FIRSTleftpallidumvolume	17	0.00370393	0.93164	0.991866	0.789079	0.39861	0.11998	0.262276	0.17	NaN	Nan	NaN
IDPT1FIRSTrightpallidumvolume	18	-0.0346111	0.415142	0.829948	0.2449	0.634524	0.123259	0.116414	0.14	NaN	Nan	NaN
IDPT1FIRSTlefthippocampusvolume	19	-0.0451403	0.236192	0.697761	0.555436	0.493396	-0.0226094	0.8042	0.73	NaN	Nan	NaN
IDPT1FIRSTrighthippocampusvolume	20	0.0301457	0.605172	0.905873	0.693193	0.198484	-0.109229	0.321327	<0.01	0.0692127	0.252867	0.64
IDPT1FIRSTleftamygdalavolume	21	-0.0349787	0.401643	0.822925	0.44154	0.884798	0.0221458	0.572943	0.23	NaN	Nan	NaN
IDPT1FIRSTrightamygdalavolume	22	-0.0197867	0.65449	0.925173	0.353525	0.415498	0.126663	0.16446	0.12	NaN	Nan	NaN
IDPT1FIRSTleftaccumbensvolume	23	-0.0471728	0.215752	0.670074	0.0557743	0.146218	0.000438596	0.601292	0.64	NaN	Nan	NaN
IDPT1FIRSTrightaccumbensvolume	24	-0.0325405	0.449386	0.843014	0.909039	0.600525	-0.0479304	0.88336	0.14	NaN	Nan	NaN
IDPT1FIRSTbrainstem4thventriclevolume	25	-0.0812646	0.183237	0.626699	0.0341672	0.0249246	-0.0809963	0.998562	<0.01	-0.126651	0.0279553	0.48
IDPT1FASTROIsLfrontalpole	26	-0.00200297	0.962872	0.996733	0.0777519	0.235628	0.00265832	0.964575	0.17	NaN	Nan	NaN
IDPT1FASTROIsRfrontalpole	27	-0.0454672	0.39566	0.819002	0.252362	0.103674	-0.00233023	0.740779	0.01	-0.0285564	0.581254	0.62
IDPT1FASTROIsLinsularcortex	28	-0.00117273	0.979289	0.997095	0.050889	0.104685	-0.152856	0.158473	0.08	NaN	Nan	NaN
IDPT1FASTROIsRinsularcortex	29	0.012422	0.806266	0.965477	0.398281	0.21854	-0.168073	0.133252	<0.01	-0.00852889	0.84659	0.08
IDPT1FASTROIsLsupfrontgyrus	30	0.022803	0.609006	0.907143	0.771443	0.659474	-0.130009	0.149553	0.08	NaN	Nan	NaN
IDPT1FASTROIsRsupfrontgyrus	31	0.00190683	0.967266	0.996996	0.410602	0.539207	-0.111608	0.310502	0.12	NaN	Nan	NaN
IDPT1FASTROIsLmidfrontgyrus	32	-0.0936502	0.11105	0.492146	0.442975	0.327106	-0.153762	0.674319	<0.01	-0.0711147	0.197339	0.59
IDPT1FASTROIsRmidfrontgyrus	33	-0.069844	0.217883	0.672446	0.614207	0.604003	-0.149967	0.560635	0.01	-0.0281877	0.645501	0.17
IDPT1FASTROIsLinffrontgyrusparstri	34	-0.0271176	0.480688	0.860247	0.188631	0.121011	-0.137047	0.234094	0.46	NaN	Nan	NaN
IDPT1FASTROIsRinffrontgyrusparstri	35	-0.0116074	0.801533	0.965477	0.453725	0.248416	-0.0652473	0.632971	0.07	NaN	Nan	NaN
IDPT1FASTROIsLinffrontgyrusparsop	36	-0.00982801	0.796457	0.965477	0.503744	0.319219	-0.153834	0.123453	0.7	NaN	Nan	NaN
IDPT1FASTROIsRinffrontgyrusparsop	37	-0.0222388	0.653843	0.925173	0.0863434	0.111312	-0.230001	0.0742786	0.02	-0.034436	0.471135	0.78
IDPT1FASTROIsLprecentralgyrus	38	-0.0298442	0.479504	0.860247	0.354442	0.606659	-0.00680416	0.82281	0.21	NaN	Nan	NaN
IDPT1FASTROIsRprecentralgyrus	39	-0.0414652	0.276484	0.733693	0.635945	0.922406	-0.103617	0.496118	0.72	NaN	Nan	NaN
IDPT1FASTROIsLtemporalpole	40	0.0442507	0.444656	0.843014	0.844157	0.887877	-0.0864087	0.349692	0.01	0.070155	0.158403	0.59
IDPT1FASTROIsRtemporalpole	41	0.0708236	0.188112	0.632999	0.020097	0.267786	-0.120965	0.133166	0.01	0.13853	0.00531651	0.37
IDPT1FASTROIsLsuptempgyrusant	42	-0.0124424	0.758371	0.958208	0.619263	0.513614	0.0750628	0.370433	0.41	NaN	Nan	NaN
IDPT1FASTROIsRsuptempgyrusant	43	-0.0113484	0.765826	0.959416	0.958784	0.590136	-0.0974731	0.348064	0.59	NaN	Nan	NaN
IDPT1FASTROIsLsuptempgyruspost	44	-0.0252136	0.578252	0.897956	0.224966	0.101848	-0.124381	0.365244	0.11	NaN	Nan	NaN
IDPT1FASTROIsRsuptempgyruspost	45	-0.0538649	0.203827	0.64944	0.715554	0.340011	-0.0587698	0.962163	0.18	NaN	Nan	NaN
IDPT1FASTROIsLmidtempgyrusant	46	0.0436771	0.382371	0.810181	0.891834	0.872064	0.0627194	0.875891	0.02	0.0230733	0.613549	0.34
IDPT1FASTROIsRmidtempgyrusant	47	0.0210297	0.710127	0.9419	0.959183	0.600113	-0.161583	0.176073	<0.01	0.0424221	0.44034	0.72
IDPT1FASTROIsLmidtempgyruspost	48	0.0227103	0.551151	0.888116	0.900326	0.716083	-0.215759	0.0147254	0.41	NaN	Nan	NaN
IDPT1FASTROIsRmidtempgyruspost	49	-0.00169862	0.972626	0.996996	0.9138	0.576468	-0.153729	0.198913	0.02	0.0504249	0.239592	0.38
IDPT1FASTROIsLmidtempgyrustempocc	50	-0.0148649	0.761069	0.958208	0.214937	0.232479	-0.0504053	0.765415	0.04	-0.0355341	0.42528	0.71
IDPT1FASTROIsRmidtempgyrustempocc	51	-0.0424781	0.350853	0.792609	0.366459	0.467652	0.00207397	0.687728	0.16	NaN	Nan	NaN
IDPT1FASTROIsLinftempgyrusant	52	0.00348117	0.927864	0.991666	0.42455	0.399537	-0.0114536	0.873448	0.5	NaN	Nan	NaN
IDPT1FASTROIsRinftempgyrusant	53	0.0321407	0.398934	0.821458	0.967741	0.840536	-0.0678332	0.277802	0.86	NaN	Nan	NaN
IDPT1FASTROIsLinftempgyruspost	54	-0.0103093	0.832858	0.970288	0.904699	0.918394	-0.046615	0.760344	0.03	0.0151936	0.694794	0.16
IDPT1FASTROIsRinftempgyruspost	55	-0.0239021	0.547064	0.887527	0.130929	0.29538	-0.0410397	0.859453	0.24	NaN	Nan	NaN
IDPT1FASTROIsLinftempgyrustempocc	56	0.0896092	0.0186834	0.153776	0.173767	0.264318	0.00907746	0.37963	0.5	NaN	Nan	NaN
IDPT1FASTROIsRinftempgyrustempocc	57	0.00425649	0.911052	0.987601	0.152572	0.181496	-0.0177719	0.808455	0.56	NaN	Nan	NaN
IDPT1FASTROIsLpostcentgyrus	58	-0.0219786	0.618802	0.912887	0.125731	0.150261	-0.0990508	0.471633	0.15	NaN	Nan	NaN
IDPT1FASTROIsRpostcentgyrus	59	0.0115205	0.767219	0.959595	0.790143	0.199518	-0.203355	0.0260399	0.31	NaN	Nan	NaN
IDPT1FASTROIsLsupparietallobule	60	0.0182059	0.632785	0.916455	0.73137	0.995052	-0.0404516	0.520391	0.68	NaN	Nan	NaN
IDPT1FASTROIsRsupparietallobule	61	-0.0406654	0.297338	0.746545	0.429622	0.414921	-0.104056	0.503069	0.45	NaN	Nan	NaN
IDPT1FASTROIsLsupramarggyrusant	62	0.010706	0.778729	0.964743	0.639749	0.823413	-0.0330943	0.630516	0.94	NaN	Nan	NaN
IDPT1FASTROIsRsupramarggyrusant	63	-0.0315464	0.477853	0.860091	0.69439	0.838513	-0.0925146	0.57238	0.12	NaN	Nan	NaN
IDPT1FASTROIsLsupramarggyruspost	64	-0.0649116	0.104295	0.478816	0.0205004	0.111645	-0.0495475	0.874716	0.3	NaN	Nan	NaN
IDPT1FASTROIsRsupramarggyruspost	65	-0.0175418	0.713281	0.9419	0.985088	0.938023	0.0141921	0.785033	0.02	-0.035805	0.42509	0.77
IDPT1FASTROIsLangulargyrus	66	-0.0666876	0.0800776	0.412982	0.072791	0.030483	-0.0768905	0.912273	0.44	NaN	Nan	NaN
IDPT1FASTROIsRangulargyrus	67	-0.0282178	0.565428	0.892243	0.0498781	0.153314	-0.0852044	0.633203	0.03	-0.0448935	0.346564	0.82
IDPT1FASTROIsLlatocccortexsup	68	-0.023604	0.542275	0.887527	0.172287	0.0916121	-0.130464	0.250413	0.3	NaN	Nan	NaN
IDPT1FASTROIsRlatocccortexsup	69	-0.0479574	0.208159	0.656505	0.488311	0.412429	-0.00497106	0.636841	0.66	NaN	Nan	NaN
IDPT1FASTROIsLlatocccortexinf	70	0.0726871	0.100475	0.466608	0.390581	0.670862	-0.0106599	0.436642	0.11	NaN	Nan	NaN
IDPT1FASTROIsRlatocccortexinf	71	-0.0174642	0.646703	0.92102	0.181579	0.163697	-0.0902019	0.42667	0.45	NaN	Nan	NaN
IDPT1FASTROIsLintracalccortex	72	-0.0365807	0.431869	0.835437	0.764361	0.658391	-0.0744448	0.738387	0.06	NaN	Nan	NaN
IDPT1FASTROIsRintracalccortex	73	-0.023802	0.62418	0.914197	0.751998	0.459712	-0.112205	0.45256	0.03	-0.00418956	0.927519	0.1
IDPT1FASTROIsLfrontmedcortex	74	0.0324553	0.544319	0.887527	0.205474	0.48995	0.141609	0.399093	<0.01	0.0374849	0.429241	0.92
IDPT1FASTROIsRfrontmedcortex	75	-0.00932164	0.843189	0.97049	0.970761	0.819465	0.0207066	0.793735	0.05	NaN	Nan	NaN
IDPT1FASTROIsLjuxtaposlobulecortex	76	-0.0430658	0.394648	0.817767	0.27666	0.313535	-0.170797	0.294176	0.01	-0.0601319	0.183067	0.75
IDPT1FASTROIsRjuxtaposlobulecortex	77	-0.033533	0.508554	0.868057	0.453904	0.148422	-0.245602	0.0749178	0.01	-0.0515861	0.240513	0.79
IDPT1FASTROIsLsubcallosalcortex	78	-0.0663202	0.134975	0.547778	0.826924	0.860687	-0.00710805	0.582903	0.19	NaN	Nan	NaN
IDPT1FASTROIsRsubcallosalcortex	79	-0.051253	0.297562	0.746545	0.151194	0.109213	-0.121893	0.554445	0.04	NA	NA
IDPT1FASTROIsLparacinggyrus	80	-0.00458027	0.910791	0.987601	0.821322	0.605835	-0.0456406	0.679874	0.25	NaN	Nan	NaN
IDPT1FASTROIsRparacinggyrus	81	-0.0144766	0.781233	0.964824	0.990708	0.537827	0.0446485	0.64105	0.03	-0.0368274	0.435013	0.79
IDPT1FASTROIsLcinggyrusant	82	-0.0378375	0.320687	0.769401	0.523296	0.685661	-0.0460333	0.928088	0.68	NaN	Nan	NaN
IDPT1FASTROIsRcinggyrusant	83	-0.0620089	0.112901	0.494727	0.540318	0.90972	-0.0845715	0.812935	0.33	NaN	Nan	NaN
IDPT1FASTROIsLcinggyruspost	84	-0.0128391	0.79401	0.965477	0.444175	0.598604	-0.0880712	0.528501	0.04	-0.0257446	0.580867	0.85
IDPT1FASTROIsRcinggyruspost	85	0.01816	0.689932	0.934863	0.401571	0.868629	0.0806138	0.572294	0.08	NaN	Nan	NaN
IDPT1FASTROIsLprecuncortex	86	0.0356656	0.470857	0.854557	0.34394	0.321509	-0.170575	0.0757605	0.03	0.00730689	0.845121	0.16
IDPT1FASTROIsRprecuncortex	87	-0.0013671	0.980766	0.997497	0.178162	0.167569	-0.240322	0.0724662	<0.01	-0.0484303	0.253123	0.55
IDPT1FASTROIsLcunealcortex	88	-0.0326248	0.394086	0.817767	0.735824	0.833365	-0.044883	0.895536	0.4	NaN	Nan	NaN
IDPT1FASTROIsRcunealcortex	89	-0.0691762	0.0964112	0.459296	0.398276	0.373115	-0.0877981	0.854366	0.27	NaN	Nan	NaN
IDPT1FASTROIsLfrontorbcortex	90	0.0493935	0.343946	0.79053	0.968467	0.527877	0.132128	0.513567	<0.01	0.0237257	0.624411	0.24
IDPT1FASTROIsRfrontorbcortex	91	0.0190225	0.669319	0.929348	0.782508	0.888142	0.0342112	0.888791	0.06	NaN	Nan	NaN
IDPT1FASTROIsLparahippgyrusant	92	0.00711946	0.861375	0.973867	0.861696	0.744177	0.0315664	0.805672	0.26	NaN	Nan	NaN
IDPT1FASTROIsRparahippgyrusant	93	0.0511337	0.228856	0.685871	0.805002	0.807278	0.0305887	0.842806	0.19	NaN	Nan	NaN
IDPT1FASTROIsLparahippgyruspost	94	0.0516639	0.183025	0.626699	0.763162	0.867928	0.0230382	0.76205	0.47	NaN	Nan	NaN
IDPT1FASTROIsRparahippgyruspost	95	0.110499	0.0175542	0.14867	0.0839927	0.305524	-0.0112837	0.276307	0.07	NaN	Nan	NaN
IDPT1FASTROIsLlingualgyrus	96	0.023614	0.593371	0.900468	0.668455	0.976537	-0.0219108	0.672339	0.13	NaN	Nan	NaN
IDPT1FASTROIsRlingualgyrus	97	0.055806	0.143024	0.557457	0.41472	0.439633	-0.0105228	0.467969	0.53	NaN	Nan	NaN
IDPT1FASTROIsLtempfusifcortexant	98	-0.0882396	0.030537	0.220344	0.0233933	0.0839284	-0.0895178	0.989751	0.3	NaN	Nan	NaN
IDPT1FASTROIsRtempfusifcortexant	99	-0.0570826	0.171654	0.607426	0.086487	0.292368	-0.0394911	0.862841	0.23	NaN	Nan	NaN
IDPT1FASTROIsLtempfusifcortexpost	100	-0.0802859	0.139847	0.55251	0.139286	0.204638	-0.015	0.621559	<0.01	-0.0746662	0.11428	0.89
IDPT1FASTROIsRtempfusifcortexpost	101	-0.0890776	0.0487765	0.305144	0.0261098	0.0635526	-0.115097	0.813332	0.14	NaN	Nan	NaN
IDPT1FASTROIsLtempoccfusifcortex	102	0.0065635	0.863235	0.973867	0.830327	0.908734	0.0123244	0.949416	0.85	NaN	Nan	NaN
IDPT1FASTROIsRtempoccfusifcortex	103	-0.00167922	0.964848	0.996733	0.720351	0.962091	0.0371158	0.669893	0.55	NaN	Nan	NaN
IDPT1FASTROIsLoccfusifgyrus	104	0.0459825	0.238167	0.700391	0.237864	0.423529	0.0203851	0.787591	0.4	NaN	Nan	NaN
IDPT1FASTROIsRoccfusifgyrus	105	0.0468674	0.218686	0.672627	0.405023	0.591292	-0.0542813	0.27235	0.66	NaN	Nan	NaN
IDPT1FASTROIsLfrontoperccortex	106	-0.019165	0.630244	0.915471	0.249595	0.203725	-0.157161	0.144797	0.33	NaN	Nan	NaN
IDPT1FASTROIsRfrontoperccortex	107	0.028536	0.55649	0.890073	0.764832	0.405966	-0.0738193	0.382757	0.05	NaN	Nan	NaN
IDPT1FASTROIsLcentoperccortex	108	-0.0363034	0.477507	0.859949	0.393933	0.903187	-0.162774	0.304121	0.01	NA	NA
IDPT1FASTROIsRcentoperccortex	109	-0.064535	0.15028	0.566972	0.488575	0.636647	-0.217303	0.152359	0.1	NaN	Nan	NaN
IDPT1FASTROIsLparietaloperccortex	110	-0.0556624	0.144055	0.557457	0.328289	0.356468	0.0483225	0.259521	0.49	NaN	Nan	NaN
IDPT1FASTROIsRparietaloperccortex	111	-0.0192717	0.626137	0.914197	0.327512	0.888263	-0.0402175	0.828053	0.29	NaN	Nan	NaN
IDPT1FASTROIsLplanumpolare	112	-0.0384538	0.312868	0.762955	0.195339	0.295061	-0.0352646	0.971983	0.65	NaN	Nan	NaN
IDPT1FASTROIsRplanumpolare	113	-0.0656142	0.0940028	0.451567	0.0644304	0.133513	-0.122735	0.548292	0.42	NaN	Nan	NaN
IDPT1FASTROIsLheschlgyrus	114	-0.0377459	0.321864	0.769401	0.348968	0.340005	-0.0493766	0.899171	0.51	NaN	Nan	NaN
IDPT1FASTROIsRheschlgyrus	115	-0.0622733	0.102181	0.471373	0.0181385	0.0361377	-0.251834	0.0467813	0.71	NaN	Nan	NaN
IDPT1FASTROIsLplanumtemporale	116	-0.0494386	0.217495	0.671777	0.0464816	0.0678828	-0.108755	0.542293	0.27	NaN	Nan	NaN
IDPT1FASTROIsRplanumtemporale	117	-0.0592289	0.18894	0.633833	0.0579871	0.0931292	-0.147682	0.417479	0.11	NaN	Nan	NaN
IDPT1FASTROIsLsupracalccortex	118	-0.072988	0.0690809	0.376262	0.338305	0.467068	-0.156178	0.391394	0.36	NaN	Nan	NaN
IDPT1FASTROIsRsupracalccortex	119	-0.0974958	0.0220191	0.174337	0.0309779	0.164307	-0.192873	0.353332	0.22	NaN	Nan	NaN
IDPT1FASTROIsLoccpole	120	-0.0503468	0.279462	0.733693	0.186215	0.935858	-0.243806	0.0768236	0.07	NaN	Nan	NaN
IDPT1FASTROIsRoccpole	121	-0.0521163	0.294841	0.745416	0.577697	0.431067	-0.137743	0.477731	<0.01	-0.044307	0.253868	0.81
IDPT1FASTROIsLthalamus	122	0.0552248	0.274989	0.733197	0.234224	0.351072	0.0813284	0.832376	0.03	0.0626295	8	0.89
IDPT1FASTROIsRthalamus	123	-0.00547835	0.912935	0.987605	0.884061	0.810552	-0.0175464	0.921334	0.02	-0.000234128	0.995715	0.01
IDPT1FASTROIsLcaudate	124	-0.0351827	0.373958	0.805431	0.279956	0.179726	-0.068961	0.725988	0.38	NaN	Nan	NaN
IDPT1FASTROIsRcaudate	125	-0.0226463	0.586219	0.899121	0.612379	0.200112	-0.0380366	0.879426	0.23	NaN	Nan	NaN
IDPT1FASTROIsLputamen	126	-0.102585	0.0223703	0.176407	0.0127529	0.0421313	-0.0822009	0.852337	0.11	NaN	Nan	NaN
IDPT1FASTROIsRputamen	127	-0.109168	0.0183044	0.152601	0.00319766	0.0226707	-0.119928	0.924045	0.07	NaN	Nan	NaN
IDPT1FASTROIsLpallidum	128	0.0649997	0.0880247	0.437295	0.417646	0.527037	0.125436	0.507954	0.86	NaN	Nan	NaN
IDPT1FASTROIsRpallidum	129	0.0199603	0.607255	0.907143	0.650961	0.89672	0.0866993	0.478388	0.38	NaN	Nan	NaN
IDPT1FASTROIsLhippocampus	130	0.0501909	0.275573	0.733693	0.0961197	0.216468	0.226247	0.105565	0.1	NaN	Nan	NaN
IDPT1FASTROIsRhippocampus	131	0.0498206	0.382428	0.810181	0.955289	0.688314	0.159058	0.42886	<0.01	0.0714729	0.173716	0.77
IDPT1FASTROIsLamygdala	132	-0.0194492	0.642449	0.91931	0.80383	0.60118	-0.0190896	0.997192	0.3	NaN	Nan	NaN
IDPT1FASTROIsRamygdala	133	-0.00103812	0.981451	0.997687	0.937	0.846424	0.130531	0.218513	0.09	NaN	Nan	NaN
IDPT1FASTROIsLventralstriatum	134	-0.0644056	0.138632	0.550504	0.0820497	0.11539	-0.0892094	0.81501	0.17	NaN	Nan	NaN
IDPT1FASTROIsRventralstriatum	135	-0.0558696	0.223629	0.681626	0.650715	0.45474	-0.0435824	0.912618	0.12	NaN	Nan	NaN
IDPT1FASTROIsbrainstem	136	-0.0124762	0.788541	0.965477	0.514201	0.292881	0.0288314	0.715376	0.1	NaN	Nan	NaN
IDPT1FASTROIsLcerebellumIIV	137	-0.0214938	0.592636	0.900261	0.869978	0.946509	-0.0194465	0.983332	0.39	NaN	Nan	NaN
IDPT1FASTROIsRcerebellumIIV	138	0.020066	0.63563	0.917687	0.787847	0.805898	-0.0673419	0.393268	0.26	NaN	Nan	NaN
IDPT1FASTROIsLcerebellumV	139	-0.0339173	0.392427	0.817252	0.414291	0.577769	-0.0700173	0.708546	0.46	NaN	Nan	NaN
IDPT1FASTROIsRcerebellumV	140	-0.00971366	0.798775	0.965477	0.689409	0.751197	-0.0311735	0.813302	0.56	NaN	Nan	NaN
IDPT1FASTROIsLcerebellumVI	141	-0.0083334	0.848282	0.97091	0.860529	0.830429	0.132651	0.174814	0.09	NaN	Nan	NaN
IDPT1FASTROIsVcerebellumVI	142	0.0229337	0.683056	0.932898	0.258964	0.159106	0.140013	0.38851	<0.01	0.0453557	0.345133	0.62
IDPT1FASTROIsRcerebellumVI	143	0.0179984	0.695036	0.936278	0.628983	0.41474	0.121849	0.348588	0.09	NaN	Nan	NaN
IDPT1FASTROIsLcerebellumcrusI	144	0.0318032	0.4039	0.82458	0.249006	0.309805	0.173163	0.130107	0.55	NaN	Nan	NaN
IDPT1FASTROIsVcerebellumcrusI	145	-0.0105407	0.827815	0.969943	0.420427	0.377095	-0.211405	0.0776735	0.03	NA	NA
IDPT1FASTROIsRcerebellumcrusI	146	0.0119072	0.754658	0.958045	0.24817	0.336845	0.121883	0.233904	0.54	NaN	Nan	NaN
IDPT1FASTROIsLcerebellumcrusII	147	-0.0629785	0.336062	0.780347	0.995254	0.841857	0.019211	0.605603	<0.01	-0.015764	0.773451	0.1
IDPT1FASTROIsVcerebellumcrusII	148	-0.018339	0.707318	0.941323	0.968925	0.965773	0.0255648	0.712043	0.03	0.0105838	0.804715	0.09
IDPT1FASTROIsRcerebellumcrusII	149	-0.0556625	0.360105	0.797292	0.75732	0.716677	-0.0637825	0.95635	<0.01	-0.0309996	0.58089	0.26
IDPT1FASTROIsLcerebellumVIIb	150	-0.103182	0.0963167	0.459296	0.493385	0.510465	-0.0454303	0.702263	<0.01	-0.0432481	0.393206	0.02
IDPT1FASTROIsVcerebellumVIIb	151	-0.0486866	0.384273	0.81035	0.681432	0.726383	0.141537	0.153126	0.01	-0.051295	0.268658	0.93
IDPT1FASTROIsRcerebellumVIIb	152	-0.0870973	0.151446	0.56919	0.608937	0.550456	-0.0666899	0.890382	<0.01	-0.0794694	0.111113	0.8
IDPT1FASTROIsLcerebellumVIIIa	153	-0.105998	0.041721	0.274995	0.0650341	0.0835724	-0.201389	0.449324	0.02	-0.0629288	0.120958	0.1
IDPT1FASTROIsVcerebellumVIIIa	154	-0.0534677	0.239549	0.701944	0.991068	0.83009	-0.00824194	0.682779	0.14	NaN	Nan	NaN
IDPT1FASTROIsRcerebellumVIIIa	155	-0.0975885	0.0687914	0.375613	0.292311	0.290941	-0.133867	0.781319	0.03	NA	NA
IDPT1FASTROIsLcerebellumVIIIb	156	-0.0889575	0.127034	0.531787	0.433058	0.911505	-0.193076	0.461092	<0.01	-0.0725008	0.11445	0.64
IDPT1FASTROIsVcerebellumVIIIb	157	-0.0553709	0.281277	0.733741	0.178707	0.211335	-0.164091	0.381324	0.01	-0.0664503	0.167581	0.78
IDPT1FASTROIsRcerebellumVIIIb	158	-0.101438	0.114386	0.497357	0.0599779	0.0564099	-0.172436	0.649715	<0.01	-0.079381	0.0770958	0.46
IDPT1FASTROIsLcerebellumIX	159	-0.0417467	0.477273	0.859922	0.500668	0.837663	-0.100213	0.682624	<0.01	-0.054354	0.246571	0.83
IDPT1FASTROIsVcerebellumIX	160	-0.044386	0.405084	0.825744	0.769801	0.771555	0.0611332	0.413306	<0.01	-0.0332574	0.522507	0.76
IDPT1FASTROIsRcerebellumIX	161	-0.0568335	0.368482	0.801402	0.113068	0.24939	-0.0540524	0.985606	<0.01	-0.092333	0.106278	0.57
IDPT1FASTROIsLcerebellumX	162	-0.0466512	0.424417	0.830278	0.553614	0.486731	-0.0834978	0.795738	<0.01	-0.0480117	0.362575	0.98
IDPT1FASTROIsVcerebellumX	163	-0.0553041	0.227319	0.684895	0.0500579	0.158223	-0.123116	0.542094	0.11	NaN	Nan	NaN
IDPT1FASTROIsRcerebellumX	164	0.000872752	0.985356	0.997749	0.692634	0.633369	-0.00865419	0.934529	0.04	0.0188507	0.658075	0.8
asegglobalvolumeBrainSeg	165	-0.0578003	0.208782	0.657246	0.0710974	0.100203	0.0333578	0.412691	0.16	NaN	Nan	NaN
asegglobalvolumeBrainSegNotVent	166	-0.0551164	0.217149	0.671777	0.0323923	0.0679073	0.0174596	0.503027	0.11	NaN	Nan	NaN
asegglobalvolumeBrainSegNotVentSurf	167	-0.0616348	0.148224	0.565595	0.0443289	0.0425371	0.00643826	0.510554	0.16	NaN	Nan	NaN
asegglobalvolumeSubCortGray	168	-0.020179	0.661177	0.927753	0.297528	0.225229	0.0295194	0.657409	0.11	NaN	Nan	NaN
asegglobalvolumeTotalGray	169	-0.0706125	0.130753	0.53792	0.00121072	0.0183401	-0.210854	0.209897	0.05	NaN	Nan	NaN
asegglobalvolumeSupraTentorial	170	-0.0827786	0.065188	0.365927	0.00566288	0.0309802	-0.00260083	0.461176	0.09	NaN	Nan	NaN
asegglobalvolumeSupraTentorialNotVent	171	-0.0778838	0.0710895	0.383202	0.00810231	0.0207932	-0.0133399	0.537947	0.17	NaN	Nan	NaN
asegglobalvolumeEstimatedTotalIntraCranial	172	0.0219957	0.678004	0.931861	0.716998	0.900182	0.0860216	0.6193	<0.01	0.0437234	0	0.64
asegglobalvolumeVentricleChoroid	173	-0.0202636	0.644457	0.919738	0.216203	0.358463	-0.0280045	0.942395	0.22	NaN	Nan	NaN
asegglobalvolume3rdVentricle	174	0.00286684	0.954972	0.996733	0.682809	0.126946	0.146499	0.238291	0.01	0.0220779	0.628464	0.87
asegglobalvolume4thVentricle	175	0.0500782	0.267662	0.722854	0.0432137	0.0594981	0.145318	0.383159	0.1	NaN	Nan	NaN
asegglobalvolume5thVentricle	176	-0.0397715	0.305908	0.753057	0.131207	0.190191	-0.163757	0.189808	0.71	NaN	Nan	NaN
asegglobalvolumeBrainStem	177	-0.0231585	0.67566	0.931267	0.345328	0.448709	0.0679086	0.497688	<0.01	-0.00696132	0.89561	0.24
asegglobalvolumeCSF	178	-0.0103534	0.831278	0.970288	0.898588	0.945305	-0.00730591	0.979493	0.06	NaN	Nan	NaN
asegglobalvolumeWMhypointensities	179	0.0986005	0.0375907	0.253287	0.0909144	0.197545	0.177458	0.493027	0.07	NaN	Nan	NaN
asegglobalvolumenonWMhypointensities	180	0.00510216	0.895502	0.984325	0.745659	0.891983	0.164343	0.09644	0.66	NaN	Nan	NaN
asegglobalvolumeOpticChiasm	181	0.0514509	0.316675	0.765427	0.301759	0.39366	0.0322889	0.878485	0.01	0.0545112	0	0.93
asegglobalvolumeCCPosterior	182	-0.0513559	0.201149	0.649307	0.196757	0.153994	-0.0748042	0.810809	0.35	NaN	Nan	NaN
asegglobalvolumeCCMidPosterior	183	0.0168344	0.735106	0.952165	0.917902	0.902623	0.12386	0.373361	0.06	NaN	Nan	NaN
asegglobalvolumeCCCentral	184	0.00654227	0.876475	0.980924	0.600278	0.566256	0.125557	0.238497	0.25	NaN	Nan	NaN
asegglobalvolumeCCMidAnterior	185	-0.0209674	0.60778	0.907143	0.525222	0.377518	0.0621732	0.400137	0.33	NaN	Nan	NaN
asegglobalvolumeCCAnterior	186	-0.0274795	0.5323	0.882217	0.41582	0.284411	-0.150935	0.242307	0.15	NaN	Nan	NaN
asegglobalvolumeratioBrainSegVoltoeTIV	187	-0.082925	0.0714656	0.383668	0.00228982	0.020994	-0.0987391	0.88793	0.02	-0.125904	0.00945325	0.45
asegglobalvolumeratioMaskVoltoeTIV	188	-0.0228295	0.641389	0.91931	0.623819	0.374369	0.0940621	0.322585	0.03	-0.0238171	0.565429	0.98
aseglhvolumeCortex	189	-0.119768	0.0187188	0.153776	7.04926e-05	0.00936556	-0.304121	0.12708	0.02	-0.123137	0.010256	0.93
aseglhvolumeCerebralWhiteMatter	190	-0.0267248	0.612534	0.909555	0.210442	0.63235	0.175466	0.104954	0.02	-0.0343722	0.378337	0.85
aseglhvolumeLateralVentricle	191	-0.00780615	0.862775	0.973867	0.414575	0.447304	-0.0397207	0.771871	0.18	NaN	Nan	NaN
aseglhvolumeInfLatVent	192	0.0253228	0.559069	0.891023	0.1641	0.567795	0.0360254	0.919379	0.24	NaN	Nan	NaN
aseglhvolumeCerebellumWhiteMatter	193	0.0327475	0.592128	0.900073	0.323361	0.347685	0.136412	0.484378	<0.01	0.0547764	0.348477	0.78
aseglhvolumeCerebellumCortex	194	0.0507394	0.294946	0.745416	0.269157	0.161015	0.0605449	0.93388	0.07	NaN	Nan	NaN
aseglhvolumeThalamusProper	195	0.0427018	0.282248	0.734577	0.868446	0.933544	0.0713629	0.767134	0.47	NaN	Nan	NaN
aseglhvolumeCaudate	196	-0.049936	0.333604	0.778146	0.131004	0.0532767	-0.133016	0.50742	<0.01	-0.0671859	0.181792	0.83
aseglhvolumePutamen	197	-0.0586571	0.26576	0.722854	0.773923	0.952186	0.0405606	0.437013	0.01	-0.0405287	0.425271	0.53
aseglhvolumePallidum	198	-0.0192507	0.73122	0.950875	0.821407	0.887971	0.121367	0.297366	<0.01	0.00534733	0.91512	0.02
aseglhvolumeHippocampus	199	-0.0180848	0.703367	0.940265	0.655474	0.527134	0.127262	0.20071	0.07	NaN	Nan	NaN
aseglhvolumeAmygdala	200	0.0276616	0.491565	0.862609	0.715254	0.602795	0.0764968	0.61762	0.41	NaN	Nan	NaN
aseglhvolumeAccumbensarea	201	-0.0825472	0.0335835	0.235144	0.0106895	0.0278465	-0.0830498	0.995757	0.36	NaN	Nan	NaN
aseglhvolumeVentralDC	202	-0.0335115	0.507041	0.868057	0.201431	0.305939	0.000646964	0.781447	0.04	NA	NA
aseglhvolumevessel	203	-0.0106384	0.790808	0.965477	0.499511	0.406231	0.13484	0.126803	0.32	NaN	Nan	NaN
aseglhvolumechoroidplexus	204	0.0227496	0.604279	0.905873	0.482336	0.215714	0.107574	0.424756	0.13	NaN	Nan	NaN
aseglhnumberHolesBeforeFixing	205	0.0882514	0.0677327	0.373289	0.513441	0.479301	-0.0654133	0.182822	0.03	NA	A	NA
asegrhvolumeCortex	206	-0.0656949	0.205176	0.652156	0.00613065	0.0132981	-0.185493	0.338277	<0.01	-0.0832326	0.106081	0.77
asegrhvolumeCerebralWhiteMatter	207	-0.0353818	0.501323	0.865657	0.260688	0.863514	0.197805	0.0578396	0.01	-0.0392507	0.303735	0.89
asegrhvolumeLateralVentricle	208	-0.0392224	0.352048	0.792609	0.803962	0.415046	-0.0243448	0.884932	0.18	NaN	Nan	NaN
asegrhvolumeInfLatVent	209	-0.001833	0.969685	0.996996	0.651829	0.598759	0.024623	0.822017	0.07	NaN	Nan	NaN
asegrhvolumeCerebellumWhiteMatter	210	-0.00209602	0.96975	0.996996	0.947161	0.819268	0.0580964	0.654555	<0.01	0.0189892	0.712885	0.18
asegrhvolumeCerebellumCortex	211	0.0348783	0.451613	0.843026	0.233434	0.245362	0.0342565	0.995611	0.09	NaN	Nan	NaN
asegrhvolumeThalamusProper	212	0.00555122	0.900173	0.984761	0.729899	0.439495	-0.0781368	0.43486	0.16	NaN	Nan	NaN
asegrhvolumeCaudate	213	-0.0350178	0.487452	0.860872	0.460816	0.138231	-0.119765	0.488434	0.01	-0.0482616	0.334518	0.83
asegrhvolumePutamen	214	-0.0440298	0.380415	0.810181	0.995446	0.781096	0.0296353	0.545732	0.02	-0.0272081	0.574611	0.53
asegrhvolumePallidum	215	-0.00668523	0.916913	0.989752	0.778449	0.735478	0.180249	0.223469	<0.01	0.0450684	0.413077	0.25
asegrhvolumeHippocampus	216	0.0658996	0.13906	0.550504	0.707373	0.780239	0.132676	0.537073	0.17	NaN	Nan	NaN
asegrhvolumeAmygdala	217	0.0137184	0.723975	0.948839	0.322584	0.360506	0.0960885	0.378406	0.48	NaN	Nan	NaN
asegrhvolumeAccumbensarea	218	-0.0909805	0.0229327	0.178693	0.121421	0.0869113	-0.0640887	0.782693	0.36	NaN	Nan	NaN
asegrhvolumeVentralDC	219	-0.0503119	0.357392	0.795654	0.145803	0.193466	0.00628384	0.670641	0.02	-0.0321603	0.544054	0.42
asegrhvolumevessel	220	-0.0246283	0.562213	0.892243	0.521955	0.339132	0.127916	0.13036	0.2	NaN	Nan	NaN
asegrhvolumechoroidplexus	221	0.0009292	0.984712	0.997749	0.827791	0.216288	0.223257	0.048959	0.04	0.0214165	0.606381	0.84
asegrhnumberHolesBeforeFixing	222	0.178992	0.000115471	0.00357779	0.181177	0.143636	-0.0592525	0.025554	0.1	NaN	Nan	NaN
AmygNucleilhvolumeLateralnucleus	223	0.0205058	0.597583	0.904082	0.992486	0.700626	0.0281918	0.933853	0.85	NaN	Nan	NaN
AmygNucleilhvolumeBasalnucleus	224	-0.0209309	0.590007	0.899527	0.375138	0.345097	-0.00961224	0.902731	0.79	NaN	Nan	NaN
AmygNucleilhvolumeAccessoryBasalnucleus	225	-0.0302475	0.436175	0.838582	0.135903	0.161877	-0.0100154	0.82714	0.6	NaN	Nan	NaN
AmygNucleilhvolumeAnterioramygdaloidareaAAA	226	0.00323041	0.938747	0.993651	0.563661	0.730743	0.057967	0.592274	0.27	NaN	Nan	NaN
AmygNucleilhvolumeCentralnucleus	227	0.00170749	0.966126	0.996996	0.478938	0.540908	-0.0599305	0.527783	0.41	NaN	Nan	NaN
AmygNucleilhvolumeMedialnucleus	228	0.0814489	0.0512604	0.315171	0.202161	0.158139	0.229507	0.135679	0.29	NaN	Nan	NaN
AmygNucleilhvolumeCorticalnucleus	229	0.0544814	0.175179	0.613616	0.228162	0.21297	0.20545	0.11384	0.4	NaN	Nan	NaN
AmygNucleilhvolumeCorticoamygdaloidtransitio	230	-0.0424675	0.274285	0.733197	0.847756	0.802484	0.0503767	0.321809	0.49	NaN	Nan	NaN
AmygNucleilhvolumeParalaminarnucleus	231	0.019917	0.628022	0.914197	0.28815	0.393542	0.146982	0.196036	0.39	NaN	Nan	NaN
AmygNucleilhvolumeWholeamygdala	232	-0.00320177	0.93431	0.99237	0.495768	0.583636	0.0317734	0.706129	0.89	NaN	Nan	NaN
AmygNucleirhvolumeLateralnucleus	233	0.0233808	0.547245	0.887527	0.314892	0.30516	0.193441	0.0771663	0.77	NaN	Nan	NaN
AmygNucleirhvolumeBasalnucleus	234	-0.00144944	0.970236	0.996996	0.760618	0.725891	0.0951585	0.303058	0.86	NaN	Nan	NaN
AmygNucleirhvolumeAccessoryBasalnucleus	235	-0.0383903	0.323012	0.769401	0.93222	0.784585	0.0616818	0.28649	0.65	NaN	Nan	NaN
AmygNucleirhvolumeAnterioramygdaloidareaAAA	236	0.0167921	0.694309	0.936278	0.627158	0.492456	-0.0282872	0.664705	0.25	NaN	Nan	NaN
AmygNucleirhvolumeCentralnucleus	237	-0.0419917	0.279697	0.733693	0.363867	0.452704	0.00366983	0.62295	0.74	NaN	Nan	NaN
AmygNucleirhvolumeMedialnucleus	238	0.0661465	0.0941004	0.451567	0.305612	0.650049	0.121608	0.563481	0.49	NaN	Nan	NaN
AmygNucleirhvolumeCorticalnucleus	239	0.0177929	0.678234	0.931861	0.990867	0.399147	0.14619	0.211073	0.22	NaN	Nan	NaN
AmygNucleirhvolumeCorticoamygdaloidtransitio	240	-0.0518993	0.239712	0.701944	0.9105	0.687875	0.0955377	0.160916	0.21	NaN	Nan	NaN
AmygNucleirhvolumeParalaminarnucleus	241	0.0400873	0.302085	0.750444	0.306517	0.389573	0.134837	0.312217	0.71	NaN	Nan	NaN
AmygNucleirhvolumeWholeamygdala	242	-0.00273053	0.943961	0.994674	0.7113	0.545143	0.137152	0.141256	0.88	NaN	Nan	NaN
HippSubfieldlhvolumeHippocampaltail	243	-0.0318289	0.551124	0.888116	0.463152	0.175939	0.123247	0.225596	0.01	0.00795059	0.855137	0.1
HippSubfieldlhvolumesubiculumbody	244	0.0386407	0.481466	0.860776	0.897619	0.873528	0.182848	0.274596	0.01	NA	NA
HippSubfieldlhvolumeCA1body	245	-0.0285546	0.566463	0.892243	0.857345	0.443648	0.103706	0.269332	0.05	NaN	Nan	NaN
HippSubfieldlhvolumesubiculumhead	246	-0.0240467	0.691558	0.935148	0.860821	0.815825	0.0532292	0.600055	<0.01	-0.0208445	0.662841	0.89
HippSubfieldlhvolumehippocampalfissure	247	0.0575212	0.138665	0.550504	0.137771	0.494479	-0.029975	0.349837	0.42	NaN	Nan	NaN
HippSubfieldlhvolumepresubiculumhead	248	-0.0198737	0.675955	0.931267	0.962416	0.76798	0.0809377	0.38036	0.09	NaN	Nan	NaN
HippSubfieldlhvolumeCA1head	249	-0.019458	0.684557	0.932898	0.710722	0.930436	-0.00141301	0.877245	0.08	NaN	Nan	NaN
HippSubfieldlhvolumepresubiculumbody	250	-0.00679309	0.890469	0.983991	0.21699	0.350323	-0.0621847	0.644476	0.02	0.0836492	0.0264589	0.4
HippSubfieldlhvolumeparasubiculum	251	0.0290121	0.545437	0.887527	0.158722	0.127092	0.292657	0.0157641	0.08	NaN	Nan	NaN
HippSubfieldlhvolumemolecularlayerHPhead	252	-0.0460385	0.304192	0.751882	0.30087	0.441832	-0.0469044	0.99368	0.11	NaN	Nan	NaN
HippSubfieldlhvolumemolecularlayerHPbody	253	-0.0297644	0.58923	0.899388	0.123473	0.11183	0.125041	0.241849	<0.01	-0.0530045	0.33001	0.69
HippSubfieldlhvolumeGCMLDGhead	254	-0.0287918	0.458575	0.846467	0.40586	0.543466	0.0137734	0.649717	0.39	NaN	Nan	NaN
HippSubfieldlhvolumeCA3body	255	-0.0409111	0.34746	0.792033	0.605771	0.949063	0.0881048	0.216016	0.15	NaN	Nan	NaN
HippSubfieldlhvolumeGCMLDGbody	256	-0.0179167	0.745868	0.955528	0.758077	0.281932	0.0591258	0.566312	<0.01	-0.0730975	0.182582	0.49
HippSubfieldlhvolumeCA4head	257	-0.033594	0.387138	0.813775	0.768848	0.54145	0.0332788	0.472951	0.69	NaN	Nan	NaN
HippSubfieldlhvolumeCA4body	258	-0.012839	0.793744	0.965477	0.253712	0.537427	0.0934225	0.370453	0.04	-0.0282723	0.544531	0.82
HippSubfieldlhvolumefimbria	259	0.0138081	0.755082	0.958045	0.73486	0.672357	0.0825515	0.522362	0.13	NaN	Nan	NaN
HippSubfieldlhvolumeCA3head	260	-0.0646809	0.0958899	0.458477	0.543224	0.842174	-0.159156	0.313571	0.92	NaN	Nan	NaN
HippSubfieldlhvolumeHATA	261	-0.0122878	0.751755	0.958008	0.848781	0.817983	0.164882	0.0664116	0.71	NaN	Nan	NaN
HippSubfieldlhvolumeWholehippocampalbody	262	-0.0115775	0.837114	0.97049	0.132255	0.156379	0.126083	0.310313	<0.01	-0.0339348	0.552323	0.76
HippSubfieldlhvolumeWholehippocampalhead	263	-0.0370628	0.446823	0.843014	0.839474	0.855141	0.0176212	0.644631	0.06	NaN	Nan	NaN
HippSubfieldlhvolumeWholehippocampus	264	-0.0309797	0.569407	0.892383	0.317887	0.28171	0.0818917	0.391314	<0.01	NA	NA
HippSubfieldrhvolumeHippocampaltail	265	0.0139752	0.817174	0.968256	0.911841	0.738361	0.18869	0.227925	<0.01	-0.0115602	0.839611	0.1
HippSubfieldrhvolumesubiculumbody	266	0.0390328	0.442391	0.843007	0.961504	0.767671	0.214318	0.14694	0.03	NA	NA
HippSubfieldrhvolumeCA1body	267	0.0441956	0.33395	0.77827	0.956477	0.85859	0.131389	0.431161	0.1	NaN	Nan	NaN
HippSubfieldrhvolumesubiculumhead	268	0.0105352	0.820046	0.969432	0.990698	0.601442	0.0457286	0.755162	0.12	NaN	Nan	NaN
HippSubfieldrhvolumehippocampalfissure	269	0.0562313	0.172886	0.610635	0.758508	0.996474	-0.00254091	0.557647	0.36	NaN	Nan	NaN
HippSubfieldrhvolumepresubiculumhead	270	9.46446e-05	0.998056	0.999494	0.499023	0.508994	-0.0205902	0.82334	0.53	NaN	Nan	NaN
HippSubfieldrhvolumeCA1head	271	0.00969976	0.812306	0.967147	0.407929	0.496856	0.0293645	0.843513	0.39	NaN	Nan	NaN
HippSubfieldrhvolumepresubiculumbody	272	-0.0719292	0.141776	0.554563	0.820823	0.561835	-0.00437126	0.57016	0.03	NA	NA
HippSubfieldrhvolumeparasubiculum	273	0.0231389	0.551398	0.88815	0.748839	0.456509	0.0704829	0.610277	0.65	NaN	Nan	NaN
HippSubfieldrhvolumemolecularlayerHPhead	274	-0.0358465	0.443442	0.843014	0.140436	0.205546	-0.00899348	0.813845	0.05	NaN	Nan	NaN
HippSubfieldrhvolumemolecularlayerHPbody	275	0.035096	0.488269	0.860872	0.819063	0.569682	0.199961	0.172275	0.04	NA	NA
HippSubfieldrhvolumeGCMLDGhead	276	0.0754592	0.0520666	0.317647	0.0200661	0.154286	0.108715	0.719907	0.61	NaN	Nan	NaN
HippSubfieldrhvolumeCA3body	277	0.0460094	0.278106	0.733693	0.523788	0.495719	0.0878057	0.685747	0.33	NaN	Nan	NaN
HippSubfieldrhvolumeGCMLDGbody	278	0.0336989	0.523671	0.876125	0.815488	0.756479	0.157604	0.330975	<0.01	-0.002215	0.960722	0.04
HippSubfieldrhvolumeCA4head	279	0.0834389	0.0317131	0.226071	0.0177278	0.113043	0.140952	0.536419	0.78	NaN	Nan	NaN
HippSubfieldrhvolumeCA4body	280	0.0501379	0.288928	0.740257	0.559826	0.919565	0.161853	0.32715	0.09	NaN	Nan	NaN
HippSubfieldrhvolumefimbria	281	-0.0562815	0.187175	0.632218	0.159798	0.256159	-0.114916	0.5718	0.28	NaN	Nan	NaN
HippSubfieldrhvolumeCA3head	282	0.0114136	0.768895	0.959595	0.611683	0.654627	0.0502409	0.67564	0.89	NaN	Nan	NaN
HippSubfieldrhvolumeHATA	283	-0.0461451	0.423683	0.829948	0.596103	0.937972	0.11237	0.252403	<0.01	-0.0530376	0.344498	0.88
HippSubfieldrhvolumeWholehippocampalbody	284	0.024614	0.621272	0.912887	0.494648	0.413313	0.163973	0.243783	0.04	-0.0172363	0.72959	0.09
HippSubfieldrhvolumeWholehippocampalhead	285	0.0157104	0.707764	0.941323	0.419839	0.716021	0.0551715	0.699036	0.18	NaN	Nan	NaN
HippSubfieldrhvolumeWholehippocampus	286	0.0203897	0.675861	0.931267	0.981193	0.525375	0.12789	0.361377	0.03	NA	NA
ThalamNucleilhvolumeMGN	287	0.039046	0.457411	0.846467	0.120833	0.127068	0.286281	0.042742	0.02	0.06297	0.157323	0.7
ThalamNucleilhvolumeLGN	288	-0.024265	0.68671	0.934156	0.424918	0.714169	0.0977444	0.401827	<0.01	-0.016612	0.752133	0.74
ThalamNucleilhvolumePuI	289	-0.00920252	0.845936	0.97049	0.766338	0.535032	-0.0166208	0.94881	0.06	NaN	Nan	NaN
ThalamNucleilhvolumePuM	290	0.0204061	0.637596	0.9183	0.755883	0.377553	0.115213	0.364913	0.19	NaN	Nan	NaN
ThalamNucleilhvolumeLSg	291	-0.0341686	0.382277	0.810181	0.523293	0.471859	0.0515362	0.364251	0.43	NaN	Nan	NaN
ThalamNucleilhvolumeVPL	292	0.0254256	0.585139	0.89888	0.413765	0.0894588	0.0523917	0.812298	0.1	NaN	Nan	NaN
ThalamNucleilhvolumeCM	293	0.0292342	0.584647	0.89888	0.216892	0.600517	0.0806161	0.693203	0.01	0.0513322	0.271472	0.66
ThalamNucleilhvolumeVLa	294	0.0202634	0.608517	0.907143	0.973805	0.723948	-0.126795	0.122951	0.28	NaN	Nan	NaN
ThalamNucleilhvolumePuA	295	0.0412828	0.317105	0.765527	0.429055	0.286544	0.00964253	0.753032	0.25	NaN	Nan	NaN
ThalamNucleilhvolumeMDm	296	0.0293064	0.450587	0.843014	0.414227	0.502274	0.0907708	0.509082	0.62	NaN	Nan	NaN
ThalamNucleilhvolumePf	297	0.0117339	0.838035	0.97049	0.780445	0.933509	0.0164506	0.973134	<0.01	0.00675865	0.873099	0.61
ThalamNucleilhvolumeVAmc	298	0.0204422	0.598719	0.904085	0.824232	0.811267	0.0890171	0.461908	0.62	NaN	Nan	NaN
ThalamNucleilhvolumeMDl	299	0.0216569	0.621737	0.912887	0.891172	0.850279	0.0667071	0.673335	0.11	NaN	Nan	NaN
ThalamNucleilhvolumeCeM	300	0.0199875	0.660886	0.927753	0.839679	0.452067	-0.0687617	0.420987	0.12	NaN	Nan	NaN
ThalamNucleilhvolumeVA	301	0.0082849	0.857505	0.973114	0.169698	0.113056	-0.239404	0.0187532	0.08	NaN	Nan	NaN
ThalamNucleilhvolumeMV(Re)	302	0.0169586	0.715532	0.943098	0.914644	0.208222	-0.0504391	0.551027	0.08	NaN	Nan	NaN
ThalamNucleilhvolumeVM	303	0.0256914	0.581031	0.898725	0.316271	0.325967	0.0458201	0.859283	0.05	NaN	Nan	NaN
ThalamNucleilhvolumeCL	304	0.0441722	0.40492	0.825744	0.572097	0.768324	0.0480082	0.976351	0.01	0.0508446	0.219462	0.83
ThalamNucleilhvolumePuL	305	-0.00585754	0.908866	0.987601	0.305656	0.136628	-0.238252	0.0513536	0.05	NaN	Nan	NaN
ThalamNucleilhvolumePt	306	0.0175837	0.684866	0.932898	0.989652	0.771935	0.00586118	0.91169	0.25	NaN	Nan	NaN
ThalamNucleilhvolumeAV	307	0.0258062	0.684915	0.932898	0.413795	0.947232	-0.0388439	0.676298	<0.01	0.018383	0.686729	0.78
ThalamNucleilhvolumePc	308	0.00713979	0.878758	0.981525	0.506755	0.618573	-0.101777	0.334719	0.07	NaN	Nan	NaN
ThalamNucleilhvolumeVLp	309	0.0369091	0.393379	0.817252	0.244343	0.401965	-0.0754983	0.279851	0.17	NaN	Nan	NaN
ThalamNucleilhvolumeLP	310	0.0915216	0.0998589	0.465574	0.14799	0.304884	0.0373693	0.689269	<0.01	0.133659	0	0.44
ThalamNucleirhvolumeLGN	311	0.0370468	0.483029	0.860872	0.0952918	0.26632	0.180751	0.25732	0.02	0.0582848	0.218577	0.68
ThalamNucleirhvolumeMGN	312	0.0521579	0.227883	0.684895	0.801301	0.69731	0.154997	0.324094	0.23	NaN	Nan	NaN
ThalamNucleirhvolumePuI	313	-0.00538452	0.911993	0.987605	0.894776	0.869439	-0.0105037	0.965647	0.07	NaN	Nan	NaN
ThalamNucleirhvolumePuM	314	0.0258212	0.532375	0.882217	0.271636	0.363329	0.0186924	0.943671	0.29	NaN	Nan	NaN
ThalamNucleirhvolumeLSg	315	-0.0455857	0.332293	0.776469	0.4174	0.85021	-0.059164	0.905766	0.09	NaN	Nan	NaN
ThalamNucleirhvolumeVPL	316	-0.0190067	0.624637	0.914197	0.930109	0.800506	-0.00417507	0.872784	0.74	NaN	Nan	NaN
ThalamNucleirhvolumeCM	317	0.0159213	0.7392	0.953689	0.336409	0.424298	0.0841086	0.55731	0.07	NaN	Nan	NaN
ThalamNucleirhvolumeVLa	318	-0.0241579	0.534008	0.882217	0.169135	0.404406	-0.154538	0.168877	0.63	NaN	Nan	NaN
ThalamNucleirhvolumePuA	319	0.00434599	0.9139	0.987966	0.440432	0.676874	-0.143623	0.120778	0.33	NaN	Nan	NaN
ThalamNucleirhvolumeMDm	320	0.0353036	0.363445	0.799203	0.846809	0.842432	0.0746666	0.673897	0.45	NaN	Nan	NaN
ThalamNucleirhvolumePf	321	-0.00990469	0.860733	0.973867	0.649344	0.49988	-0.0199041	0.942125	<0.01	-0.0301581	0.475169	0.71
ThalamNucleirhvolumeVAmc	322	-0.00724245	0.865938	0.975318	0.738677	0.608807	-0.0302825	0.825674	0.19	NaN	Nan	NaN
ThalamNucleirhvolumeMDl	323	-0.0430286	0.267995	0.722854	0.713527	0.800903	0.00593378	0.598204	0.6	NaN	Nan	NaN
ThalamNucleirhvolumeVA	324	-0.0370782	0.370072	0.802518	0.35021	0.226153	-0.221092	0.0573298	0.3	NaN	Nan	NaN
ThalamNucleirhvolumeMV(Re)	325	0.024925	0.567521	0.892243	0.853403	0.406212	-0.0253239	0.635718	0.2	NaN	Nan	NaN
ThalamNucleirhvolumeCeM	326	-0.0136127	0.742244	0.95469	0.447366	0.137804	-0.121765	0.277266	0.24	NaN	Nan	NaN
ThalamNucleirhvolumeVM	327	-0.031734	0.43257	0.835623	0.682673	0.709546	-0.0491709	0.859657	0.38	NaN	Nan	NaN
ThalamNucleirhvolumePuL	328	-0.063488	0.110045	0.491076	0.0868774	0.108169	-0.236918	0.0718917	0.48	NaN	Nan	NaN
ThalamNucleirhvolumeCL	329	0.0762122	0.272646	0.730831	0.794689	0.621931	-0.00602654	0.626566	<0.01	0.0339829	0.472955	0.08
ThalamNucleirhvolumeVLp	330	-0.00903573	0.816066	0.967945	0.739852	0.573961	-0.0808475	0.441324	0.61	NaN	Nan	NaN
ThalamNucleirhvolumePc	331	-0.00457123	0.91138	0.987605	0.158349	0.175211	-0.0788434	0.455522	0.24	NaN	Nan	NaN
ThalamNucleirhvolumePt	332	0.00530696	0.904222	0.986994	0.787791	0.94085	0.0277027	0.835043	0.19	NaN	Nan	NaN
ThalamNucleirhvolumeAV	333	0.0249626	0.680632	0.932898	0.560104	0.250966	-0.143142	0.248237	<0.01	-0.0259384	0.516614	0.31
ThalamNucleirhvolumeLP	334	0.0749728	0.20834	0.656505	0.964642	0.693055	-0.00962708	0.559008	<0.01	0.0929182	0.0447857	0.58
ThalamNucleilhvolumeLD	335	0.0311575	0.550221	0.888116	0.428718	0.429428	0.12097	0.477591	<0.01	0.043226	0.234142	0.71
ThalamNucleirhvolumeLD	336	0.101386	0.152523	0.569274	0.78932	0.878074	0.0810459	0.906339	<0.01	0.0622464	2	0.09
ThalamNucleilhvolumeWholethalamus	337	0.0381065	0.326603	0.772671	0.469548	0.836222	0.0169345	0.819257	0.65	NaN	Nan	NaN
ThalamNucleirhvolumeWholethalamus	338	0.00497639	0.898064	0.984761	0.790135	0.787401	-0.0490686	0.561063	0.71	NaN	Nan	NaN
BrainstemglobalvolumeMedulla	339	-0.0491409	0.338508	0.781707	0.622543	0.415649	0.160876	0.0820365	0.02	-0.0721628	0.149126	0.56
BrainstemglobalvolumePons	340	-0.0391842	0.488017	0.860872	0.198739	0.239941	0.00530566	0.746602	<0.01	-0.0226419	0.676467	0.27
BrainstemglobalvolumeSCP	341	0.039438	0.427255	0.832474	0.284051	0.210709	-0.00894604	0.689164	0.02	0.0809409	0.0723194	0.52
BrainstemglobalvolumeMidbrain	342	-0.0283422	0.600609	0.904823	0.392985	0.506919	0.0361926	0.624124	<0.01	-0.0699963	0.172138	0.55
BrainstemglobalvolumeWholebrainstem	343	-0.0410069	0.475019	0.858998	0.381071	0.238254	0.0401331	0.560753	<0.01	-0.0293843	0.57346	0.6
aparcDesikanlhvolumebankssts	344	-0.0521414	0.26199	0.720425	0.741062	0.529485	0.0216691	0.512971	0.12	NaN	Nan	NaN
aparcDesikanlhvolumecaudalanteriorcingulate	345	-0.0263474	0.497607	0.865657	0.516443	0.475559	-0.00954755	0.856088	0.61	NaN	Nan	NaN
aparcDesikanlhvolumecaudalmiddlefrontal	346	-0.110867	0.00577713	0.063471	0.173945	0.145555	-0.131146	0.835986	0.37	NaN	Nan	NaN
aparcDesikanlhvolumecuneus	347	-0.0285418	0.626178	0.914197	0.360165	0.0563632	-0.121234	0.514554	<0.01	-0.0548519	0.261743	0.69
aparcDesikanlhvolumeentorhinal	348	-0.0569759	0.267287	0.722854	0.451769	0.341263	-0.0108392	0.712284	0.02	NA	NA
aparcDesikanlhvolumefusiform	349	-0.0646234	0.139003	0.550504	0.226941	0.422122	-0.021802	0.687231	0.14	NaN	Nan	NaN
aparcDesikanlhvolumeinferiorparietal	350	0.0245094	0.599238	0.904236	0.789045	0.860058	-0.159135	0.0950908	0.09	NaN	Nan	NaN
aparcDesikanlhvolumeinferiortemporal	351	-0.0762892	0.0994824	0.464921	0.36068	0.812694	-0.165517	0.426114	0.04	-0.0133394	0.748757	0.04
aparcDesikanlhvolumeisthmuscingulate	352	0.0173809	0.712957	0.9419	0.316897	0.541706	-0.117592	0.233529	0.08	NaN	Nan	NaN
aparcDesikanlhvolumelateraloccipital	353	-0.0200389	0.730697	0.9508	0.0337319	0.0797487	-0.119667	0.480397	<0.01	-0.0365638	0.516809	0.94
aparcDesikanlhvolumelateralorbitofrontal	354	-0.0378602	0.421702	0.829948	0.932005	0.950088	-0.0842548	0.685953	0.05	NaN	Nan	NaN
aparcDesikanlhvolumelingual	355	-0.0179396	0.64421	0.919738	0.725061	0.650636	-0.110245	0.324566	0.59	NaN	Nan	NaN
aparcDesikanlhvolumemedialorbitofrontal	356	-0.000121318	0.99827	0.999494	0.692348	0.671519	0.0874367	0.519234	<0.01	0.0175937	0.74856	0.14
aparcDesikanlhvolumemiddletemporal	357	0.0264065	0.500745	0.865657	0.715402	0.850426	-0.14694	0.0720172	0.39	NaN	Nan	NaN
aparcDesikanlhvolumeparahippocampal	358	-0.0474087	0.222296	0.679322	0.398301	0.309823	-0.122216	0.422795	0.9	NaN	Nan	NaN
aparcDesikanlhvolumeparacentral	359	-0.0598464	0.251245	0.713827	0.0353938	0.0243158	-0.223363	0.189508	0.01	-0.0122882	0.820976	0.12
aparcDesikanlhvolumeparsopercularis	360	-0.0495866	0.222528	0.679322	0.169407	0.0567694	-0.246613	0.0430703	0.32	NaN	Nan	NaN
aparcDesikanlhvolumeparsorbitalis	361	0.000158552	0.997864	0.999494	0.611224	0.102362	-0.144279	0.311578	<0.01	0.00457848	0.910167	0.99
aparcDesikanlhvolumeparstriangularis	362	-0.0643279	0.0977189	0.462724	0.597247	0.527247	-0.16463	0.285408	0.69	NaN	Nan	NaN
aparcDesikanlhvolumepericalcarine	363	-0.0217607	0.667307	0.928599	0.33685	0.119322	-0.147274	0.303291	0.04	-0.0430115	0.325087	0.82
aparcDesikanlhvolumepostcentral	364	-0.0921048	0.0466171	0.296346	0.0185571	0.0215	-0.265972	0.11247	0.09	NaN	Nan	NaN
aparcDesikanlhvolumeposteriorcingulate	365	-0.040152	0.357573	0.795654	0.835984	0.768158	-0.122026	0.4386	0.1	NaN	Nan	NaN
aparcDesikanlhvolumeprecentral	366	-0.11728	0.00842254	0.0846744	0.00736163	0.00809158	-0.258198	0.185005	0.13	NaN	Nan	NaN
aparcDesikanlhvolumeprecuneus	367	-0.0410663	0.457567	0.846467	0.0704283	0.0679857	-0.307196	0.037683	<0.01	-0.0799834	0.100389	0.7
aparcDesikanlhvolumerostralanteriorcingulate	368	-0.0490954	0.325198	0.772671	0.419645	0.783242	-0.055039	0.961064	0.03	-0.0275659	0.588452	0.24
aparcDesikanlhvolumerostralmiddlefrontal	369	-0.106199	0.0168057	0.144075	0.0104496	0.02667	-0.112543	0.953315	0.14	NaN	Nan	NaN
aparcDesikanlhvolumesuperiorfrontal	370	-0.112133	0.016071	0.139601	0.00174968	0.00877889	-0.177303	0.564776	0.09	NaN	Nan	NaN
aparcDesikanlhvolumesuperiorparietal	371	-0.05542	0.159267	0.578151	0.438006	0.0531142	-0.150817	0.314721	0.42	NaN	Nan	NaN
aparcDesikanlhvolumesuperiortemporal	372	-0.0757939	0.0510368	0.314288	0.270045	0.21331	-0.0691199	0.942885	0.52	NaN	Nan	NaN
aparcDesikanlhvolumesupramarginal	373	-0.107117	0.00582373	0.0634802	0.120836	0.167753	-0.0839162	0.802302	0.89	NaN	Nan	NaN
aparcDesikanlhvolumefrontalpole	374	-0.0186766	0.642466	0.91931	0.691463	0.923432	-0.0395656	0.831376	0.31	NaN	Nan	NaN
aparcDesikanlhvolumetransversetemporal	375	-0.103964	0.0131314	0.118787	0.0181652	0.0161457	-0.264709	0.104666	0.27	NaN	Nan	NaN
aparcDesikanlhvolumeinsula	376	-0.0459536	0.242536	0.705245	0.11808	0.0667259	-0.236222	0.0500205	0.51	NaN	Nan	NaN
aparcDesikanrhvolumebankssts	377	0.0501286	0.297606	0.746545	0.811639	0.927022	-0.158302	0.0643308	0.06	NaN	Nan	NaN
aparcDesikanrhvolumecaudalanteriorcingulate	378	-0.0300508	0.500457	0.865657	0.122359	0.167965	-0.0502611	0.852599	0.12	NaN	Nan	NaN
aparcDesikanrhvolumecaudalmiddlefrontal	379	-0.0813043	0.0671524	0.371652	0.06004	0.0838259	-0.189481	0.3121	0.16	NaN	Nan	NaN
aparcDesikanrhvolumecuneus	380	0.00511238	0.9261	0.991666	0.540434	0.204131	0.00219892	0.982715	0.01	-0.0396703	0.500513	0.29
aparcDesikanrhvolumeentorhinal	381	0.00286509	0.941205	0.993651	0.834783	0.803892	0.0261095	0.801942	0.67	NaN	Nan	NaN
aparcDesikanrhvolumefusiform	382	-0.0424058	0.274986	0.733197	0.361729	0.379271	-0.00484412	0.689217	0.54	NaN	Nan	NaN
aparcDesikanrhvolumeinferiorparietal	383	-0.0509225	0.254097	0.716406	0.282643	0.408901	-0.00779583	0.691639	0.24	NaN	Nan	NaN
aparcDesikanrhvolumeinferiortemporal	384	-0.0407669	0.405867	0.826222	0.385778	0.472993	-0.0441279	0.977593	0.03	0.0194564	0.676319	0.15
aparcDesikanrhvolumeisthmuscingulate	385	0.000661029	0.989636	0.998006	0.138126	0.17072	-0.0482927	0.692825	0.01	0.027846	0.553043	0.73
aparcDesikanrhvolumelateraloccipital	386	-0.00367782	0.936737	0.993651	0.614547	0.651427	-0.0855743	0.465935	0.09	NaN	Nan	NaN
aparcDesikanrhvolumelateralorbitofrontal	387	0.0152629	0.734013	0.951992	0.459051	0.36327	0.0862631	0.514907	0.15	NaN	Nan	NaN
aparcDesikanrhvolumelingual	388	0.0137742	0.764602	0.959174	0.409443	0.254511	-0.180997	0.0710564	0.18	NaN	Nan	NaN
aparcDesikanrhvolumemedialorbitofrontal	389	-0.0577365	0.343872	0.79053	0.16703	0.211458	-0.0193736	0.796415	<0.01	-0.0190882	0.736726	0.19
aparcDesikanrhvolumemiddletemporal	390	0.0224509	0.563288	0.892243	0.310184	0.446996	-0.158159	0.0616957	0.52	NaN	Nan	NaN
aparcDesikanrhvolumeparahippocampal	391	0.0279115	0.491378	0.862609	0.999931	0.77403	-0.0540889	0.40334	0.35	NaN	Nan	NaN
aparcDesikanrhvolumeparacentral	392	-0.00598169	0.899564	0.984761	0.191202	0.296315	-0.119412	0.3208	0.06	NaN	Nan	NaN
aparcDesikanrhvolumeparsopercularis	393	-0.0647258	0.153211	0.570267	0.188305	0.0794925	-0.202126	0.205083	0.12	NaN	Nan	NaN
aparcDesikanrhvolumeparsorbitalis	394	-0.015218	0.695247	0.936278	0.980975	0.749469	0.0599009	0.420908	0.76	NaN	Nan	NaN
aparcDesikanrhvolumeparstriangularis	395	-0.0259831	0.632364	0.916327	0.363478	0.394614	-0.00741994	0.888565	<0.01	-0.010754	0.833962	0.34
aparcDesikanrhvolumepericalcarine	396	0.0227725	0.589767	0.899527	0.533429	0.499611	-0.0466519	0.498085	0.18	NaN	Nan	NaN
aparcDesikanrhvolumepostcentral	397	-0.0955444	0.023066	0.179377	0.0320394	0.035436	-0.222754	0.206101	0.25	NaN	Nan	NaN
aparcDesikanrhvolumeposteriorcingulate	398	-0.0177516	0.722712	0.948273	0.863218	0.691454	0.157716	0.139931	0.04	-0.0209565	0.584008	0.92
aparcDesikanrhvolumeprecentral	399	-0.0476928	0.340533	0.784609	0.332043	0.292855	-0.167716	0.319723	0.04	-0.0681062	0.148411	0.75
aparcDesikanrhvolumeprecuneus	400	-0.0307401	0.532744	0.882217	0.243577	0.108662	-0.322406	0.0084216	0.05	NaN	Nan	NaN
aparcDesikanrhvolumerostralanteriorcingulate	401	-0.0250553	0.518932	0.874629	0.284905	0.275313	-0.0361513	0.904635	0.81	NaN	Nan	NaN
aparcDesikanrhvolumerostralmiddlefrontal	402	-0.0596191	0.198838	0.645342	0.8557	0.75689	-0.0125854	0.677163	0.07	NaN	Nan	NaN
aparcDesikanrhvolumesuperiorfrontal	403	-0.0435912	0.356786	0.795654	0.0281738	0.0535414	-0.135612	0.421619	0.05	NaN	Nan	NaN
aparcDesikanrhvolumesuperiorparietal	404	-0.0231685	0.550889	0.888116	0.588135	0.753263	-0.0368304	0.884837	0.57	NaN	Nan	NaN
aparcDesikanrhvolumesuperiortemporal	405	-0.0667261	0.0897008	0.440665	0.124442	0.133471	-0.0735264	0.943487	0.35	NaN	Nan	NaN
aparcDesikanrhvolumesupramarginal	406	-0.0672805	0.198933	0.645342	0.420837	0.52556	-0.0315903	0.779812	0.01	-0.089178	0.0751	0.63
aparcDesikanrhvolumefrontalpole	407	-0.0213279	0.604301	0.905873	0.63914	0.801031	0.0424876	0.523015	0.38	NaN	Nan	NaN
aparcDesikanrhvolumetransversetemporal	408	-0.0100436	0.795984	0.965477	0.266336	0.210818	-0.219433	0.0325882	0.63	NaN	Nan	NaN
aparcDesikanrhvolumeinsula	409	-0.00993326	0.835565	0.970288	0.613749	0.499659	-0.168092	0.165573	0.08	NaN	Nan	NaN
BAexvivolhvolumeBA1	410	-0.111672	0.019134	0.156533	0.0221837	0.0466461	-0.308164	0.079496	0.07	NaN	Nan	NaN
BAexvivolhvolumeBA2	411	-0.0339901	0.381571	0.810181	0.474444	0.771936	-0.0716814	0.684574	0.84	NaN	Nan	NaN
BAexvivolhvolumeBA3a	412	-0.0519036	0.32023	0.769401	0.520207	0.517183	-0.170969	0.344768	0.01	-0.0316094	0.521356	0.38
BAexvivolhvolumeBA3b	413	-0.139076	0.00382377	0.0439958	0.0243941	0.0549509	-0.227991	0.445275	0.1	NaN	Nan	NaN
BAexvivolhvolumeBA4a	414	-0.104178	0.0225113	0.176826	0.0263373	0.0487249	-0.233577	0.237423	0.11	NaN	Nan	NaN
BAexvivolhvolumeBA4p	415	-0.0751759	0.156741	0.57259	0.649208	0.603053	-0.205446	0.308407	0.01	-0.0369586	0.497682	0.2
BAexvivolhvolumeBA6	416	-0.119299	0.00869104	0.0861442	0.0209352	0.0470211	-0.19646	0.484061	0.22	NaN	Nan	NaN
BAexvivolhvolumeBA44	417	-0.0611382	0.146243	0.560884	0.0614119	0.0751256	-0.232433	0.0836417	0.26	NaN	Nan	NaN
BAexvivolhvolumeBA45	418	-0.0567446	0.144075	0.557457	0.32575	0.0968869	-0.216849	0.0947625	0.61	NaN	Nan	NaN
BAexvivolhvolumeV1	419	-0.0473489	0.400326	0.822416	0.0272492	0.0302051	-0.157613	0.418407	<0.01	-0.0692825	0.172984	0.73
BAexvivolhvolumeV2	420	-0.0412794	0.466342	0.851407	0.784146	0.942456	-0.161605	0.379666	<0.01	-0.0415572	0.407588	1
BAexvivolhvolumeMT	421	0.0347233	0.457939	0.846467	0.625402	0.617655	-0.00117859	0.752816	0.04	NA	A	NA
BAexvivolhvolumeperirhinal	422	-0.0839146	0.0517641	0.317277	0.28684	0.318248	-0.0351331	0.642169	0.34	NaN	Nan	NaN
BAexvivolhvolumeentorhinal	423	-0.100273	0.0265864	0.199652	0.174184	0.150626	-0.0980678	0.98405	0.21	NaN	Nan	NaN
BAexvivorhvolumeBA1	424	-0.120557	0.00335588	0.0398954	0.00130141	0.00549553	-0.259905	0.154391	0.33	NaN	Nan	NaN
BAexvivorhvolumeBA2	425	-0.0661112	0.0887766	0.437295	0.170226	0.224942	-0.144497	0.401312	0.59	NaN	Nan	NaN
BAexvivorhvolumeBA3a	426	-0.043333	0.397414	0.819685	0.72273	0.56177	-0.101134	0.642744	0.01	-0.020735	0.65488	0.26
BAexvivorhvolumeBA3b	427	-0.0821439	0.0826308	0.421327	0.0780001	0.0778665	-0.188372	0.352532	0.05	NaN	Nan	NaN
BAexvivorhvolumeBA4a	428	-0.02221	0.62396	0.914197	0.242867	0.448831	-0.151274	0.234887	0.13	NaN	Nan	NaN
BAexvivorhvolumeBA4p	429	-0.0296639	0.57205	0.893261	0.202797	0.221376	-0.164319	0.286463	<0.01	-0.023023	0.610634	0.79
BAexvivorhvolumeBA6	430	-0.0504984	0.368778	0.801402	0.10938	0.11202	-0.187143	0.312862	<0.01	-0.0727477	0.171874	0.71
BAexvivorhvolumeBA44	431	-0.0943663	0.0336648	0.235295	0.192426	0.272016	-0.278427	0.0778869	0.21	NaN	Nan	NaN
BAexvivorhvolumeBA45	432	-0.0287925	0.534497	0.882217	0.962501	0.400454	-0.074893	0.68293	0.15	NaN	Nan	NaN
BAexvivorhvolumeV1	433	0.0131071	0.764894	0.959174	0.666337	0.328025	-0.0841841	0.35795	0.15	NaN	Nan	NaN
BAexvivorhvolumeV2	434	-0.0148241	0.78827	0.965477	0.854578	0.779784	-0.181844	0.206048	<0.01	NA	NA
BAexvivorhvolumeMT	435	-0.00294295	0.945123	0.994674	0.683157	0.777875	0.0904298	0.365959	0.27	NaN	Nan	NaN
BAexvivorhvolumeperirhinal	436	-0.027499	0.479009	0.860247	0.585097	0.820877	-0.00842713	0.837406	0.54	NaN	Nan	NaN
BAexvivorhvolumeentorhinal	437	-0.0195488	0.667974	0.928791	0.62321	0.762299	-0.0272603	0.944708	0.12	NaN	Nan	NaN
aparcDKTatlaslhvolumecaudalanteriorcingulate	438	-0.0839546	0.0306761	0.220677	0.119455	0.245364	-0.0172088	0.473787	0.59	NaN	Nan	NaN
aparcDKTatlaslhvolumecaudalmiddlefrontal	439	-0.116448	0.00275712	0.0344421	0.0698015	0.101842	-0.147518	0.74307	0.47	NaN	Nan	NaN
aparcDKTatlaslhvolumecuneus	440	-0.0268129	0.626589	0.914197	0.458957	0.582585	-0.167192	0.289886	<0.01	-0.0704715	0.101207	0.56
aparcDKTatlaslhvolumeentorhinal	441	-0.0444183	0.364679	0.799896	0.497164	0.515955	-0.00647227	0.750643	0.02	NA	NA
aparcDKTatlaslhvolumefusiform	442	-0.0499683	0.198325	0.644968	0.42053	0.658035	0.0207802	0.448026	0.42	NaN	Nan	NaN
aparcDKTatlaslhvolumeinferiorparietal	443	0.0246438	0.60857	0.907143	0.834194	0.538057	-0.19857	0.046107	0.05	NaN	Nan	NaN
aparcDKTatlaslhvolumeinferiortemporal	444	-0.0906209	0.0793153	0.410126	0.459771	0.814418	-0.192251	0.416154	<0.01	-0.0433521	0.33615	0.09
aparcDKTatlaslhvolumeisthmuscingulate	445	0.0168568	0.712634	0.9419	0.328467	0.46329	-0.104548	0.269817	0.13	NaN	Nan	NaN
aparcDKTatlaslhvolumelateraloccipital	446	-0.0180029	0.760788	0.958208	0.0559726	0.199125	-0.113489	0.505778	<0.01	NA	NA
aparcDKTatlaslhvolumelateralorbitofrontal	447	-0.0458397	0.32179	0.769401	0.841689	0.881448	-0.0834995	0.738322	0.12	NaN	Nan	NaN
aparcDKTatlaslhvolumelingual	448	-0.019414	0.617232	0.912887	0.847784	0.716456	-0.115594	0.305149	0.65	NaN	Nan	NaN
aparcDKTatlaslhvolumemedialorbitofrontal	449	-0.00692542	0.898787	0.984761	0.733381	0.947802	-0.0252186	0.89045	0.01	NA	NA
aparcDKTatlaslhvolumemiddletemporal	450	0.0252203	0.543118	0.887527	0.801142	0.634209	-0.130603	0.112359	0.24	NaN	Nan	NaN
aparcDKTatlaslhvolumeparahippocampal	451	-0.0571731	0.141071	0.554005	0.196026	0.180782	-0.140493	0.372847	0.76	NaN	Nan	NaN
aparcDKTatlaslhvolumeparacentral	452	-0.0513654	0.325721	0.772671	0.0204337	0.00904948	-0.229466	0.152189	<0.01	-0.0934367	0.0875214	0.53
aparcDKTatlaslhvolumeparsopercularis	453	-0.0570925	0.141627	0.55453	0.136592	0.063425	-0.267238	0.032025	0.45	NaN	Nan	NaN
aparcDKTatlaslhvolumeparsorbitalis	454	0.00844515	0.858899	0.973867	0.641094	0.74895	-0.123096	0.248724	0.09	NaN	Nan	NaN
aparcDKTatlaslhvolumeparstriangularis	455	-0.0302704	0.43583	0.838582	0.421215	0.589288	-0.127684	0.299143	0.68	NaN	Nan	NaN
aparcDKTatlaslhvolumepericalcarine	456	-0.0253746	0.614171	0.911642	0.332687	0.094955	-0.14698	0.316132	0.02	-0.046343	0.289006	0.77
aparcDKTatlaslhvolumepostcentral	457	-0.0951752	0.032341	0.228966	0.00940579	0.0163969	-0.269908	0.0958364	0.1	NaN	Nan	NaN
aparcDKTatlaslhvolumeposteriorcingulate	458	-0.0597226	0.205896	0.653099	0.0390189	0.0384311	-0.13919	0.48773	0.08	NaN	Nan	NaN
aparcDKTatlaslhvolumeprecentral	459	-0.12084	0.00674627	0.0717475	0.00640464	0.00861651	-0.256833	0.202469	0.19	NaN	Nan	NaN
aparcDKTatlaslhvolumeprecuneus	460	-0.0412033	0.439546	0.840041	0.0959205	0.0530429	-0.282387	0.0523158	<0.01	-0.0614831	0.224576	0.81
aparcDKTatlaslhvolumerostralanteriorcingulate	461	-0.0891302	0.0785861	0.408811	0.816837	0.897673	-0.0869282	0.985789	0.07	NaN	Nan	NaN
aparcDKTatlaslhvolumerostralmiddlefrontal	462	-0.11085	0.0103983	0.0995557	0.00880962	0.0227578	-0.0940094	0.873198	0.27	NaN	Nan	NaN
aparcDKTatlaslhvolumesuperiorfrontal	463	-0.103427	0.0249019	0.189901	0.00478959	0.0237611	-0.157856	0.627548	0.1	NaN	Nan	NaN
aparcDKTatlaslhvolumesuperiorparietal	464	-0.0543184	0.162012	0.584567	0.198191	0.0887531	-0.120578	0.47697	0.46	NaN	Nan	NaN
aparcDKTatlaslhvolumesuperiortemporal	465	-0.0857569	0.0272686	0.202839	0.0705151	0.121887	-0.0657263	0.829445	0.48	NaN	Nan	NaN
aparcDKTatlaslhvolumesupramarginal	466	-0.115853	0.0028595	0.0353841	0.0546708	0.126659	-0.0606985	0.553111	0.76	NaN	Nan	NaN
aparcDKTatlaslhvolumetransversetemporal	467	-0.105648	0.0131015	0.118787	0.0269029	0.0139908	-0.245429	0.168595	0.34	NaN	Nan	NaN
aparcDKTatlaslhvolumeinsula	468	-0.019661	0.665587	0.928599	0.490742	0.55961	-0.192467	0.108179	0.22	NaN	Nan	NaN
aparcDKTatlasrhvolumecaudalanteriorcingulate	469	-0.0290127	0.495274	0.865536	0.105067	0.11618	-0.0881528	0.567299	0.31	NaN	Nan	NaN
aparcDKTatlasrhvolumecaudalmiddlefrontal	470	-0.0795474	0.0784301	0.408772	0.0632169	0.0600325	-0.185307	0.332016	0.2	NaN	Nan	NaN
aparcDKTatlasrhvolumecuneus	471	-0.0109134	0.832506	0.970288	0.498679	0.337665	-0.0690614	0.64332	<0.01	0.0269551	0.608724	0.29
aparcDKTatlasrhvolumeentorhinal	472	0.00481457	0.901362	0.985271	0.555679	0.611191	0.0149678	0.912701	0.85	NaN	Nan	NaN
aparcDKTatlasrhvolumefusiform	473	-0.0355374	0.363721	0.799203	0.486994	0.471589	0.00379838	0.679659	0.46	NaN	Nan	NaN
aparcDKTatlasrhvolumeinferiorparietal	474	-0.0459511	0.321551	0.769401	0.114176	0.351658	-0.0155187	0.787689	0.11	NaN	Nan	NaN
aparcDKTatlasrhvolumeinferiortemporal	475	-0.0388826	0.422453	0.829948	0.480442	0.637649	-0.0350796	0.974346	0.05	NaN	Nan	NaN
aparcDKTatlasrhvolumeisthmuscingulate	476	0.0047264	0.925085	0.991666	0.16821	0.17568	-0.0530962	0.636372	0.02	0.0158588	0.717886	0.84
aparcDKTatlasrhvolumelateraloccipital	477	-0.0182722	0.692428	0.93536	0.487397	0.483936	-0.102697	0.450666	0.09	NaN	Nan	NaN
aparcDKTatlasrhvolumelateralorbitofrontal	478	-0.00522187	0.916322	0.989497	0.965973	0.944608	0.0692875	0.537018	0.04	NA	A	NA
aparcDKTatlasrhvolumelingual	479	0.0136776	0.765321	0.959174	0.449146	0.341945	-0.177523	0.0756055	0.12	NaN	Nan	NaN
aparcDKTatlasrhvolumemedialorbitofrontal	480	-0.0117524	0.840066	0.97049	0.356943	0.344403	0.0401192	0.714606	<0.01	0.00416019	0.936375	0.06
aparcDKTatlasrhvolumemiddletemporal	481	0.0259554	0.504017	0.867332	0.16713	0.270004	-0.13078	0.101445	0.36	NaN	Nan	NaN
aparcDKTatlasrhvolumeparahippocampal	482	0.0422377	0.327579	0.772671	0.715588	0.95168	-0.0156438	0.581001	0.24	NaN	Nan	NaN
aparcDKTatlasrhvolumeparacentral	483	-0.0126771	0.797323	0.965477	0.237506	0.278441	-0.149021	0.249951	0.07	NaN	Nan	NaN
aparcDKTatlasrhvolumeparsopercularis	484	-0.066871	0.143496	0.557457	0.0629593	0.0285104	-0.231183	0.129808	0.15	NaN	Nan	NaN
aparcDKTatlasrhvolumeparsorbitalis	485	-0.00345943	0.929591	0.991666	0.862185	0.691705	-0.00369738	0.998012	0.45	NaN	Nan	NaN
aparcDKTatlasrhvolumeparstriangularis	486	-0.0022391	0.966061	0.996996	0.971285	0.58392	0.0502524	0.682043	<0.01	0.0145484	0.762037	0.11
aparcDKTatlasrhvolumepericalcarine	487	0.0188814	0.657175	0.926876	0.419104	0.741644	-0.0617223	0.433993	0.25	NaN	Nan	NaN
aparcDKTatlasrhvolumepostcentral	488	-0.0959924	0.026892	0.201562	0.0216986	0.0352288	-0.22626	0.209578	0.22	NaN	Nan	NaN
aparcDKTatlasrhvolumeposteriorcingulate	489	-0.0427114	0.38588	0.812868	0.583673	0.762118	0.100353	0.22556	0.02	-0.0632348	0.161214	0.67
aparcDKTatlasrhvolumeprecentral	490	-0.0473012	0.34596	0.791574	0.299215	0.246186	-0.169889	0.31072	0.02	-0.0679083	0.149911	0.65
aparcDKTatlasrhvolumeprecuneus	491	-0.0233822	0.620664	0.912887	0.093093	0.108718	-0.284038	0.0152703	0.04	-0.0436802	0.285717	0.76
aparcDKTatlasrhvolumerostralanteriorcingulate	492	-0.0242006	0.53329	0.882217	0.138195	0.348996	-0.0151586	0.922221	0.82	NaN	Nan	NaN
aparcDKTatlasrhvolumerostralmiddlefrontal	493	-0.0679093	0.149452	0.566944	0.774232	0.697473	-0.0585781	0.935292	0.04	NA	NA
aparcDKTatlasrhvolumesuperiorfrontal	494	-0.0563189	0.263893	0.72246	0.0130089	0.0476378	-0.0891268	0.78948	0.07	NaN	Nan	NaN
aparcDKTatlasrhvolumesuperiorparietal	495	-0.0191291	0.622407	0.913514	0.726583	0.978579	-0.00351177	0.866112	0.6	NaN	Nan	NaN
aparcDKTatlasrhvolumesuperiortemporal	496	-0.0464774	0.263559	0.72246	0.800495	0.795453	-0.10275	0.577581	0.26	NaN	Nan	NaN
aparcDKTatlasrhvolumesupramarginal	497	-0.0726288	0.158225	0.575963	0.558868	0.522639	-0.0362291	0.771701	0.01	-0.0797384	0.0722665	0.88
aparcDKTatlasrhvolumetransversetemporal	498	-0.0223094	0.565763	0.892243	0.279764	0.177352	-0.199597	0.066249	0.69	NaN	Nan	NaN
aparcDKTatlasrhvolumeinsula	499	0.025343	0.599501	0.904236	0.920641	0.973261	-0.121345	0.203929	0.03	0.0088304	0.844094	0.38
aparca2009slhvolumeGSfrontomargin	500	-0.0428734	0.269724	0.726961	0.728767	0.306394	0.0797962	0.194365	0.66	NaN	Nan	NaN
aparca2009slhvolumeGSoccipitalinf	501	-0.0113064	0.821909	0.969943	0.220524	0.107215	-0.0467634	0.77211	<0.01	-0.0483533	0.353802	0.69
aparca2009slhvolumeGSparacentral	502	-0.0768731	0.0996893	0.465335	0.019687	0.0465349	-0.191183	0.309581	0.03	NA	NA
aparca2009slhvolumeGSsubcentral	503	-0.127112	0.00383778	0.0440282	0.000844143	0.021326	-0.231992	0.322424	0.2	NaN	Nan	NaN
aparca2009slhvolumeGStransvfrontopol	504	-0.0389084	0.316525	0.765427	0.569568	0.912697	-0.0566196	0.84838	0.66	NaN	Nan	NaN
aparca2009slhvolumeGScingulAnt	505	-0.0945628	0.0259853	0.196582	0.214597	0.503621	0.0125763	0.294713	0.17	NaN	Nan	NaN
aparca2009slhvolumeGScingulMidAnt	506	-0.0502326	0.212303	0.665138	0.0546421	0.106103	-0.0469557	0.973396	0.39	NaN	Nan	NaN
aparca2009slhvolumeGScingulMidPost	507	-0.0772349	0.0467861	0.296941	0.23502	0.624423	-0.13999	0.500325	0.55	NaN	Nan	NaN
aparca2009slhvolumeGcingulPostdorsal	508	-0.0220886	0.656141	0.925874	0.963463	0.903994	-0.132962	0.354642	0.03	0.0143438	0.707235	0.19
aparca2009slhvolumeGcingulPostventral	509	0.00394536	0.919106	0.9906	0.608675	0.574243	0.0515482	0.608351	0.74	NaN	Nan	NaN
aparca2009slhvolumeGcuneus	510	-0.00449301	0.938624	0.993651	0.116398	0.459938	-0.113569	0.440259	<0.01	-0.0306392	0.525255	0.87
aparca2009slhvolumeGfrontinfOpercular	511	-0.0863825	0.0261623	0.19722	0.041825	0.0906524	-0.224737	0.145415	0.76	NaN	Nan	NaN
aparca2009slhvolumeGfrontinfOrbital	512	0.036608	0.345999	0.791574	0.445536	0.632659	-0.0825061	0.207105	0.86	NaN	Nan	NaN
aparca2009slhvolumeGfrontinfTriangul	513	-0.0682893	0.0787494	0.408811	0.0801242	0.0937326	-0.127206	0.526617	0.82	NaN	Nan	NaN
aparca2009slhvolumeGfrontmiddle	514	-0.138541	0.00207463	0.0281017	0.0347531	0.0954903	-0.218125	0.465548	0.2	NaN	Nan	NaN
aparca2009slhvolumeGfrontsup	515	-0.097105	0.041312	0.273226	0.00445195	0.0252042	-0.197647	0.382123	0.1	NaN	Nan	NaN
aparca2009slhvolumeGInslgScentins	516	-0.0427202	0.331879	0.776084	0.158236	0.284829	-0.150781	0.308297	0.15	NaN	Nan	NaN
aparca2009slhvolumeGinsularshort	517	-0.00474262	0.920746	0.991553	0.190179	0.30488	-0.129658	0.275837	0.04	NA	NA
aparca2009slhvolumeGoccipitalmiddle	518	0.00892288	0.818322	0.968901	0.270176	0.216181	-0.164813	0.0714271	0.5	NaN	Nan	NaN
aparca2009slhvolumeGoccipitalsup	519	-0.0706044	0.0994025	0.464921	0.172486	0.260125	-0.204451	0.191161	0.28	NaN	Nan	NaN
aparca2009slhvolumeGoctemplatfusifor	520	-0.0270838	0.49128	0.862609	0.84772	0.712578	0.0742085	0.284687	0.41	NaN	Nan	NaN
aparca2009slhvolumeGoctempmedLingual	521	-0.0241757	0.533704	0.882217	0.998448	0.462304	-0.0810177	0.543601	0.41	NaN	Nan	NaN
aparca2009slhvolumeGoctempmedParahip	522	-0.0480067	0.247656	0.711042	0.313231	0.325996	-0.0684973	0.839648	0.41	NaN	Nan	NaN
aparca2009slhvolumeGorbital	523	-0.0442385	0.39949	0.822171	0.288662	0.243495	-0.175785	0.298117	0.01	-0.0404564	0.330099	0.93
aparca2009slhvolumeGparietinfAngular	524	-0.0221883	0.635546	0.917687	0.399467	0.252572	-0.177647	0.163492	0.08	NaN	Nan	NaN
aparca2009slhvolumeGparietinfSupramar	525	-0.141485	0.0002702	0.00648314	0.00820472	0.0508957	-0.123862	0.849126	0.73	NaN	Nan	NaN
aparca2009slhvolumeGparietalsup	526	-0.066819	0.0854072	0.429766	0.0405623	0.0945605	-0.0718285	0.956857	0.6	NaN	Nan	NaN
aparca2009slhvolumeGpostcentral	527	-0.073503	0.0815702	0.418486	0.201292	0.0744044	-0.240852	0.0926044	0.3	NaN	Nan	NaN
aparca2009slhvolumeGprecentral	528	-0.126145	0.00229858	0.0298512	0.00748466	0.0375629	-0.225006	0.321653	0.31	NaN	Nan	NaN
aparca2009slhvolumeGprecuneus	529	-0.0310385	0.579013	0.898603	0.0617171	0.157343	-0.260091	0.0817269	<0.01	-0.0708142	0.145026	0.55
aparca2009slhvolumeGrectus	530	-0.0170237	0.719916	0.946182	0.48838	0.787343	0.0563295	0.524515	0.07	NaN	Nan	NaN
aparca2009slhvolumeGsubcallosal	531	-0.00510795	0.899072	0.984761	0.747549	0.749665	-0.104932	0.303416	0.42	NaN	Nan	NaN
aparca2009slhvolumeGtempsupGTtransv	532	-0.0566057	0.167358	0.597985	0.072321	0.120274	-0.113092	0.570751	0.36	NaN	Nan	NaN
aparca2009slhvolumeGtempsupLateral	533	-0.0793624	0.0410489	0.27285	0.320306	0.34119	-0.0513188	0.764421	0.58	NaN	Nan	NaN
aparca2009slhvolumeGtempsupPlanpolar	534	-0.0181474	0.683621	0.932898	0.628579	0.681175	-0.0757098	0.594974	0.16	NaN	Nan	NaN
aparca2009slhvolumeGtempsupPlantempo	535	-0.0843145	0.0299661	0.217158	0.230328	0.81344	-0.0289549	0.551651	0.73	NaN	Nan	NaN
aparca2009slhvolumeGtemporalinf	536	-0.063151	0.138036	0.550354	0.617099	0.749564	-0.0741688	0.915525	0.19	NaN	Nan	NaN
aparca2009slhvolumeGtemporalmiddle	537	0.0409536	0.347158	0.792033	0.633699	0.30108	-0.177165	0.0298765	0.15	NaN	Nan	NaN
aparca2009slhvolumeLatFisantHorizont	538	0.0343695	0.478241	0.860091	0.548395	0.567288	0.0174315	0.88607	0.03	NA	NA
aparca2009slhvolumeLatFisantVertical	539	-0.00282678	0.94199	0.99367	0.634363	0.126126	-0.132107	0.172349	0.57	NaN	Nan	NaN
aparca2009slhvolumeLatFispost	540	-0.0639386	0.137656	0.550354	0.0633008	0.0563623	-0.0867725	0.827878	0.19	NaN	Nan	NaN
aparca2009slhvolumePoleoccipital	541	-0.0779545	0.173488	0.611716	0.178165	0.20284	-0.112134	0.806631	<0.01	-0.115041	0.0660775	0.39
aparca2009slhvolumePoletemporal	542	-0.077738	0.173026	0.610635	0.461044	0.664981	-0.213585	0.32335	<0.01	-0.0336828	0.554328	0.09
aparca2009slhvolumeScalcarine	543	0.00163824	0.969273	0.996996	0.987676	0.688634	-0.0699982	0.487395	0.18	NaN	Nan	NaN
aparca2009slhvolumeScentral	544	-0.0545391	0.310767	0.760963	0.239739	0.138106	-0.203726	0.248085	0.01	-0.0713352	0.117587	0.77
aparca2009slhvolumeScingulMarginalis	545	-0.0397745	0.36554	0.800444	0.0850378	0.064924	-0.115124	0.479637	0.18	NaN	Nan	NaN
aparca2009slhvolumeScircularinsulaant	546	-0.0260421	0.507565	0.868057	0.646842	0.664423	0.0694896	0.313101	0.42	NaN	Nan	NaN
aparca2009slhvolumeScircularinsulainf	547	-0.00304354	0.944747	0.994674	0.96998	0.934813	-0.033473	0.776197	0.14	NaN	Nan	NaN
aparca2009slhvolumeScircularinsulasup	548	-0.0964103	0.0130668	0.118776	0.0426926	0.0817854	-0.301915	0.035594	0.46	NaN	Nan	NaN
aparca2009slhvolumeScollattransvant	549	-0.191054	1.21513e-06	0.000191737	0.0298763	0.103637	-0.196718	0.952976	0.45	NaN	Nan	NaN
aparca2009slhvolumeScollattransvpost	550	0.0404961	0.297179	0.746545	0.915494	0.718164	-0.0256675	0.477604	0.57	NaN	Nan	NaN
aparca2009slhvolumeSfrontinf	551	-0.0086355	0.831583	0.970288	0.272172	0.166516	-0.204924	0.0437868	0.37	NaN	Nan	NaN
aparca2009slhvolumeSfrontmiddle	552	-0.0449273	0.247452	0.711042	0.999084	0.717341	0.106192	0.113505	0.74	NaN	Nan	NaN
aparca2009slhvolumeSfrontsup	553	-0.115521	0.00300282	0.036696	0.0390528	0.0335022	-0.0453564	0.457041	0.57	NaN	Nan	NaN
aparca2009slhvolumeSintermprimJensen	554	0.0114243	0.768788	0.959595	0.527633	0.57665	0.0470419	0.701124	0.99	NaN	Nan	NaN
aparca2009slhvolumeSintraparietPtrans	555	-0.0195494	0.614779	0.911846	0.517459	0.123876	-0.102248	0.37635	0.63	NaN	Nan	NaN
aparca2009slhvolumeSocmiddleLunatus	556	0.0321855	0.478675	0.860247	0.520146	0.354004	-0.00235152	0.75508	0.07	NaN	Nan	NaN
aparca2009slhvolumeSocsuptransversal	557	0.0255501	0.574898	0.895929	0.48151	0.822735	-0.224092	0.0160837	0.07	NaN	Nan	NaN
aparca2009slhvolumeSoccipitalant	558	0.0661388	0.0886387	0.437295	0.552222	0.710301	-0.114671	0.0614367	0.46	NaN	Nan	NaN
aparca2009slhvolumeSoctemplat	559	0.0132537	0.789472	0.965477	0.633031	0.281351	0.18811	0.13814	0.06	NaN	Nan	NaN
aparca2009slhvolumeSoctempmedLingual	560	0.000608725	0.988785	0.997915	0.788675	0.312357	-0.17832	0.0787769	0.21	NaN	Nan	NaN
aparca2009slhvolumeSorbitallateral	561	0.0249714	0.520332	0.874629	0.491892	0.733922	0.0593213	0.71113	0.71	NaN	Nan	NaN
aparca2009slhvolumeSorbitalmedolfact	562	-0.0656797	0.143161	0.557457	0.101647	0.23101	0.0260888	0.397659	0.2	NaN	Nan	NaN
aparca2009slhvolumeSorbitalHShaped	563	-0.0228145	0.556998	0.890073	0.610109	0.793116	-0.0588774	0.697471	0.64	NaN	Nan	NaN
aparca2009slhvolumeSparietooccipital	564	-0.0361898	0.365469	0.800444	0.826327	0.825351	-0.153665	0.220094	0.4	NaN	Nan	NaN
aparca2009slhvolumeSpericallosal	565	0.0206597	0.594833	0.902339	0.279313	0.488407	0.00106079	0.832464	0.8	NaN	Nan	NaN
aparca2009slhvolumeSpostcentral	566	0.00527827	0.891917	0.984131	0.316764	0.372193	0.0231327	0.847169	0.91	NaN	Nan	NaN
aparca2009slhvolumeSprecentralinfpart	567	-0.034199	0.37865	0.810181	0.506101	0.510118	-0.047839	0.882922	0.77	NaN	Nan	NaN
aparca2009slhvolumeSprecentralsuppart	568	-0.0248027	0.554794	0.890073	0.565625	0.398288	-0.117142	0.36264	0.24	NaN	Nan	NaN
aparca2009slhvolumeSsuborbital	569	-0.00743388	0.858365	0.973671	0.228069	0.273637	-0.140419	0.181157	0.32	NaN	Nan	NaN
aparca2009slhvolumeSsubparietal	570	0.015981	0.749438	0.957481	0.946762	0.861943	-0.219921	0.042296	0.01	-0.00336491	0.942382	0.08
aparca2009slhvolumeStemporalinf	571	0.0413538	0.287069	0.738311	0.925018	0.67262	-0.109247	0.114677	0.55	NaN	Nan	NaN
aparca2009slhvolumeStemporalsup	572	-0.0102917	0.818457	0.968901	0.53347	0.645923	-0.0103392	0.999654	0.13	NaN	Nan	NaN
aparca2009slhvolumeStemporaltransverse	573	-0.0844095	0.095701	0.458131	0.00841398	0.0388842	-0.29865	0.0714517	0.06	NaN	Nan	NaN
aparca2009srhvolumeGSfrontomargin	574	0.0267742	0.490674	0.862386	0.448128	0.620704	0.153124	0.181853	0.67	NaN	Nan	NaN
aparca2009srhvolumeGSoccipitalinf	575	0.0499463	0.201843	0.649307	0.337984	0.485827	0.0753599	0.78993	0.43	NaN	Nan	NaN
aparca2009srhvolumeGSparacentral	576	-0.00244739	0.952684	0.996733	0.622993	0.655094	-0.109663	0.279842	0.35	NaN	Nan	NaN
aparca2009srhvolumeGSsubcentral	577	-0.0927682	0.0625796	0.35534	0.0926958	0.184366	-0.241824	0.211352	0.04	-0.129917	0.00216279	0.43
aparca2009srhvolumeGStransvfrontopol	578	-0.0863005	0.0636749	0.359543	0.00736586	0.0159964	-0.143458	0.613572	0.07	NaN	Nan	NaN
aparca2009srhvolumeGScingulAnt	579	-0.0609764	0.181225	0.62324	0.962379	0.696733	-0.0687815	0.944076	0.08	NaN	Nan	NaN
aparca2009srhvolumeGScingulMidAnt	580	-0.0306433	0.487006	0.860872	0.552637	0.65863	-0.0488963	0.865202	0.17	NaN	Nan	NaN
aparca2009srhvolumeGScingulMidPost	581	-0.0200337	0.648086	0.921726	0.425069	0.295686	0.0216322	0.696688	0.21	NaN	Nan	NaN
aparca2009srhvolumeGcingulPostdorsal	582	-0.035278	0.528867	0.880614	0.387951	0.428529	0.0213823	0.677837	<0.01	0.0217042	0.557621	0.11
aparca2009srhvolumeGcingulPostventral	583	0.0315267	0.441151	0.841458	0.620263	0.309938	0.00520897	0.791963	0.33	NaN	Nan	NaN
aparca2009srhvolumeGcuneus	584	0.0144634	0.80432	0.965477	0.996072	0.713175	0.0189273	0.974997	<0.01	-0.0438344	0.412452	0.31
aparca2009srhvolumeGfrontinfOpercular	585	-0.0442128	0.257757	0.720425	0.118359	0.109384	-0.100292	0.554617	0.44	NaN	Nan	NaN
aparca2009srhvolumeGfrontinfOrbital	586	-0.00782973	0.840265	0.97049	0.649345	0.298778	-0.0531492	0.630456	0.42	NaN	Nan	NaN
aparca2009srhvolumeGfrontinfTriangul	587	-0.0546451	0.285172	0.736803	0.358666	0.410399	-0.0245893	0.809469	0.05	NaN	Nan	NaN
aparca2009srhvolumeGfrontmiddle	588	-0.0761165	0.10604	0.481624	0.632011	0.733926	-0.108651	0.77685	0.09	NaN	Nan	NaN
aparca2009srhvolumeGfrontsup	589	-0.0387538	0.423067	0.829948	0.0733588	0.135938	-0.0880332	0.675638	0.06	NaN	Nan	NaN
aparca2009srhvolumeGInslgScentins	590	-0.0280722	0.572867	0.894182	0.0991342	0.0998374	-0.216652	0.109289	<0.01	NA	NA
aparca2009srhvolumeGinsularshort	591	0.0136396	0.752286	0.958008	0.876949	0.783713	-0.0921396	0.309652	0.19	NaN	Nan	NaN
aparca2009srhvolumeGoccipitalmiddle	592	-0.0164601	0.686606	0.934156	0.564537	0.746808	0.0104534	0.786678	0.4	NaN	Nan	NaN
aparca2009srhvolumeGoccipitalsup	593	-0.019374	0.618995	0.912887	0.886709	0.715936	-0.0846384	0.489824	0.46	NaN	Nan	NaN
aparca2009srhvolumeGoctemplatfusifor	594	0.0127217	0.761576	0.958208	0.709538	0.751131	0.0141586	0.988793	0.45	NaN	Nan	NaN
aparca2009srhvolumeGoctempmedLingual	595	0.0144812	0.752948	0.958045	0.514259	0.487852	-0.188214	0.0594582	0.11	NaN	Nan	NaN
aparca2009srhvolumeGoctempmedParahip	596	-0.00872638	0.822256	0.969943	0.990906	0.885896	-0.0472055	0.684016	0.58	NaN	Nan	NaN
aparca2009srhvolumeGorbital	597	-0.00955964	0.834062	0.970288	0.514961	0.289573	0.0596446	0.532261	0.11	NaN	Nan	NaN
aparca2009srhvolumeGparietinfAngular	598	-0.01774	0.65798	0.926969	0.558781	0.469623	-0.00539199	0.899477	0.46	NaN	Nan	NaN
aparca2009srhvolumeGparietinfSupramar	599	-0.0738929	0.126011	0.529824	0.187173	0.493734	0.000432886	0.526161	0.08	NaN	Nan	NaN
aparca2009srhvolumeGparietalsup	600	-0.0251658	0.531063	0.882217	0.492537	0.651671	-0.007174	0.854311	0.38	NaN	Nan	NaN
aparca2009srhvolumeGpostcentral	601	-0.107836	0.00571665	0.0630113	0.0228741	0.0443842	-0.228714	0.200697	0.56	NaN	Nan	NaN
aparca2009srhvolumeGprecentral	602	-0.0445382	0.395281	0.818649	0.119784	0.264094	-0.154005	0.38749	0.02	-0.0575412	0.216355	0.82
aparca2009srhvolumeGprecuneus	603	-0.00733519	0.856622	0.972816	0.657755	0.511698	-0.173859	0.0830623	0.37	NaN	Nan	NaN
aparca2009srhvolumeGrectus	604	-0.00840684	0.88629	0.98321	0.233319	0.379264	0.0170319	0.859178	<0.01	-0.029864	0.548195	0.82
aparca2009srhvolumeGsubcallosal	605	0.0109635	0.777763	0.96446	0.706475	0.559468	-0.0907582	0.278833	0.48	NaN	Nan	NaN
aparca2009srhvolumeGtempsupGTtransv	606	-0.0262058	0.499929	0.865657	0.223521	0.130073	-0.155477	0.172381	0.98	NaN	Nan	NaN
aparca2009srhvolumeGtempsupLateral	607	-0.0658237	0.103736	0.476872	0.647549	0.647286	-0.0872441	0.828104	0.34	NaN	Nan	NaN
aparca2009srhvolumeGtempsupPlanpolar	608	-0.0140123	0.739167	0.953689	0.414716	0.471992	0.00367067	0.863218	0.33	NaN	Nan	NaN
aparca2009srhvolumeGtempsupPlantempo	609	-0.0262341	0.499455	0.865657	0.085387	0.18705	-0.0878211	0.508385	0.51	NaN	Nan	NaN
aparca2009srhvolumeGtemporalinf	610	-0.0201307	0.697025	0.937843	0.303363	0.339472	-0.04431	0.847931	0.02	0.0412238	0.411218	0.28
aparca2009srhvolumeGtemporalmiddle	611	0.0167931	0.665516	0.928599	0.456319	0.544423	-0.137672	0.106181	0.7	NaN	Nan	NaN
aparca2009srhvolumeLatFisantHorizont	612	0.00742811	0.850913	0.972139	0.339328	0.449393	-0.0147586	0.817902	0.49	NaN	Nan	NaN
aparca2009srhvolumeLatFisantVertical	613	0.0417643	0.361263	0.799045	0.0864894	0.194304	0.161474	0.27652	0.14	NaN	Nan	NaN
aparca2009srhvolumeLatFispost	614	-0.0128349	0.775691	0.963251	0.831754	0.992751	-0.00431229	0.938183	0.14	NaN	Nan	NaN
aparca2009srhvolumePoleoccipital	615	-0.0299469	0.497038	0.865657	0.260289	0.113035	-0.14509	0.277585	0.1	NaN	Nan	NaN
aparca2009srhvolumePoletemporal	616	-0.000985731	0.982982	0.997687	0.673933	0.714322	-0.0483502	0.673752	0.04	NA	NA
aparca2009srhvolumeScalcarine	617	0.0499919	0.198109	0.644968	0.194531	0.204652	-0.00745086	0.536912	0.48	NaN	Nan	NaN
aparca2009srhvolumeScentral	618	-0.018396	0.729001	0.9508	0.31521	0.366412	-0.119769	0.430424	<0.01	0.00648539	0.889993	0.04
aparca2009srhvolumeScingulMarginalis	619	-0.0136278	0.783873	0.964824	0.759229	0.406973	-0.126345	0.347282	0.07	NaN	Nan	NaN
aparca2009srhvolumeScircularinsulaant	620	-0.041166	0.289279	0.740257	0.510111	0.517501	-0.08672	0.623775	0.86	NaN	Nan	NaN
aparca2009srhvolumeScircularinsulainf	621	0.0380079	0.402911	0.824041	0.134214	0.215247	-0.0657558	0.344042	0.12	NaN	Nan	NaN
aparca2009srhvolumeScircularinsulasup	622	0.00122018	0.977333	0.997095	0.37437	0.322028	-0.0864072	0.398898	0.22	NaN	Nan	NaN
aparca2009srhvolumeScollattransvant	623	-0.0840053	0.0305738	0.220344	0.101021	0.343971	-0.0464445	0.689532	0.45	NaN	Nan	NaN
aparca2009srhvolumeScollattransvpost	624	0.0505542	0.291381	0.741206	0.574341	0.771041	-0.0850605	0.238041	0.08	NaN	Nan	NaN
aparca2009srhvolumeSfrontinf	625	-0.0651504	0.140222	0.553432	0.165188	0.0720435	-0.21698	0.148459	0.16	NaN	Nan	NaN
aparca2009srhvolumeSfrontmiddle	626	-0.00732209	0.886285	0.98321	0.683726	0.998142	0.138779	0.2341	0.02	-0.00839668	0.853191	0.95
aparca2009srhvolumeSfrontsup	627	-0.0263427	0.612004	0.909111	0.668585	0.495849	-0.0776523	0.684938	0.02	NA	NA
aparca2009srhvolumeSintermprimJensen	628	-0.017654	0.666444	0.928599	0.552882	0.613637	-0.0154442	0.982358	0.33	NaN	Nan	NaN
aparca2009srhvolumeSintraparietPtrans	629	-0.015287	0.693926	0.936278	0.393489	0.512747	-0.0320746	0.856192	0.59	NaN	Nan	NaN
aparca2009srhvolumeSocmiddleLunatus	630	-0.0113808	0.769541	0.960096	0.654806	0.56317	-0.0778561	0.475561	0.6	NaN	Nan	NaN
aparca2009srhvolumeSocsuptransversal	631	0.022194	0.567771	0.892243	0.860636	0.98134	-0.117025	0.143056	0.84	NaN	Nan	NaN
aparca2009srhvolumeSoccipitalant	632	0.0479197	0.217361	0.671777	0.756905	0.839749	0.16697	0.207336	0.71	NaN	Nan	NaN
aparca2009srhvolumeSoctemplat	633	-0.118903	0.0158849	0.138905	0.151351	0.17236	0.0224072	0.231977	0.04	-0.100286	0.032119	0.68
aparca2009srhvolumeSoctempmedLingual	634	-0.0189713	0.625283	0.914197	0.483261	0.586269	-0.0264939	0.935257	0.73	NaN	Nan	NaN
aparca2009srhvolumeSorbitallateral	635	-0.0161327	0.677928	0.931861	0.534796	0.458594	-0.106442	0.334908	0.83	NaN	Nan	NaN
aparca2009srhvolumeSorbitalmedolfact	636	-0.0312606	0.420969	0.829948	0.827915	0.733816	0.039211	0.44978	0.68	NaN	Nan	NaN
aparca2009srhvolumeSorbitalHShaped	637	-0.0151783	0.765245	0.959174	0.638554	0.615764	-0.000611505	0.906484	0.04	NA	A	NA
aparca2009srhvolumeSparietooccipital	638	-0.0493969	0.2035	0.649307	0.114592	0.245926	-0.182309	0.16112	0.46	NaN	Nan	NaN
aparca2009srhvolumeSpericallosal	639	-0.0191215	0.679321	0.932167	0.141872	0.397531	-0.106058	0.437736	0.09	NaN	Nan	NaN
aparca2009srhvolumeSpostcentral	640	-0.0376998	0.354163	0.79473	0.333754	0.569054	-0.0217484	0.872305	0.4	NaN	Nan	NaN
aparca2009srhvolumeSprecentralinfpart	641	-0.0866595	0.0275927	0.204863	0.0407395	0.0749173	-0.209394	0.194128	0.47	NaN	Nan	NaN
aparca2009srhvolumeSprecentralsuppart	642	0.00459503	0.905838	0.987133	0.869433	0.95361	0.0153987	0.909195	0.45	NaN	Nan	NaN
aparca2009srhvolumeSsuborbital	643	-0.0841049	0.0326247	0.230481	0.438454	0.333277	-0.0870442	0.975583	0.42	NaN	Nan	NaN
aparca2009srhvolumeSsubparietal	644	0.000457873	0.993167	0.998658	0.401824	0.145101	-0.276338	0.0241241	<0.01	-0.0452222	0.23779	0.43
aparca2009srhvolumeStemporalinf	645	-0.022803	0.558901	0.891023	0.981659	0.92552	-0.0938431	0.452362	0.31	NaN	Nan	NaN
aparca2009srhvolumeStemporalsup	646	-0.0730404	0.137378	0.550354	0.281134	0.216019	-0.106837	0.777929	0.04	-0.0500209	0	0.31
aparca2009srhvolumeStemporaltransverse	647	-0.0199223	0.679641	0.932167	0.400274	0.296508	-0.303484	0.0089784	0.08	NaN	Nan	NaN
aparcDesikanlhareaTotalSurface	648	-0.0447418	0.359118	0.797027	0.478615	0.827956	-0.0632576	0.876354	0.03	-0.0200446	0.628661	0.25
aparcDesikanlhareabankssts	649	-0.039974	0.357494	0.795654	0.240373	0.625437	0.0691497	0.296821	0.18	NaN	Nan	NaN
aparcDesikanlhareacaudalanteriorcingulate	650	-0.0128774	0.755967	0.958045	0.955219	0.75463	0.155344	0.084544	0.29	NaN	Nan	NaN
aparcDesikanlhareacaudalmiddlefrontal	651	-0.103225	0.00787609	0.0802913	0.0495309	0.119384	-0.0726919	0.741927	0.62	NaN	Nan	NaN
aparcDesikanlhareacuneus	652	0.00343244	0.945972	0.994814	0.210273	0.847831	0.00412365	0.995537	<0.01	-0.0138319	0.76787	0.11
aparcDesikanlhareaentorhinal	653	-0.0951219	0.0694122	0.376741	0.0755242	0.164112	-0.0372739	0.650028	<0.01	-0.0789664	0.123225	0.51
aparcDesikanlhareafusiform	654	-0.0240405	0.547209	0.887527	0.279053	0.527956	0.0716913	0.320045	0.44	NaN	Nan	NaN
aparcDesikanlhareainferiorparietal	655	0.0534928	0.258563	0.720425	0.511522	0.785376	-0.108878	0.149461	0.11	NaN	Nan	NaN
aparcDesikanlhareainferiortemporal	656	-0.0488731	0.246337	0.711042	0.227295	0.322069	-0.0683554	0.849704	0.21	NaN	Nan	NaN
aparcDesikanlhareaisthmuscingulate	657	0.00727002	0.883106	0.982293	0.350222	0.638065	-0.132774	0.237711	0.02	NA	NA
aparcDesikanlharealateraloccipital	658	0.0771316	0.140452	0.553787	0.749038	0.730422	0.0566022	0.872204	<0.01	0.0971774	0.0716835	0.71
aparcDesikanlharealateralorbitofrontal	659	-0.00611695	0.906646	0.987176	0.887088	0.876245	0.0126056	0.883011	0.02	0.0132986	0.788418	0.13
aparcDesikanlharealingual	660	0.00321042	0.936139	0.993449	0.397321	0.316775	0.0357417	0.738967	0.25	NaN	Nan	NaN
aparcDesikanlhareamedialorbitofrontal	661	0.0341129	0.521738	0.875748	0.147065	0.0599489	0.244331	0.0941361	<0.01	NA	NA
aparcDesikanlhareamiddletemporal	662	0.0148848	0.701584	0.939025	0.603941	0.188052	-0.0967264	0.236071	0.4	NaN	Nan	NaN
aparcDesikanlhareaparahippocampal	663	0.00989408	0.82065	0.969456	0.281736	0.697331	0.0496438	0.708444	0.09	NaN	Nan	NaN
aparcDesikanlhareaparacentral	664	-0.0304654	0.456532	0.846186	0.194445	0.0868444	-0.00185995	0.774243	0.23	NaN	Nan	NaN
aparcDesikanlhareaparsopercularis	665	-0.0336835	0.453374	0.844288	0.176702	0.127034	-0.160965	0.237539	0.09	NaN	Nan	NaN
aparcDesikanlhareaparsorbitalis	666	0.0318874	0.591085	0.900073	0.790856	0.723553	0.0542904	0.877016	<0.01	0.00946869	0.852981	0.23
aparcDesikanlhareaparstriangularis	667	-0.0530975	0.183311	0.626699	0.3638	0.598054	-0.151086	0.308067	0.36	NaN	Nan	NaN
aparcDesikanlhareapericalcarine	668	0.0154145	0.732647	0.951789	0.630051	0.906837	-0.00206454	0.873815	0.14	NaN	Nan	NaN
aparcDesikanlhareapostcentral	669	-0.00309683	0.938041	0.993651	0.647366	0.550864	-0.0867791	0.384911	0.37	NaN	Nan	NaN
aparcDesikanlhareaposteriorcingulate	670	-0.0579495	0.210612	0.661418	0.383154	0.536858	-0.0280104	0.790763	0.1	NaN	Nan	NaN
aparcDesikanlhareaprecentral	671	-0.0468449	0.227844	0.684895	0.126879	0.166615	-0.127529	0.387879	0.86	NaN	Nan	NaN
aparcDesikanlhareaprecuneus	672	0.00209262	0.967888	0.996996	0.898055	0.875037	-0.0829221	0.500281	0.01	-0.0204679	0.660313	0.2
aparcDesikanlharearostralanteriorcingulate	673	-0.0748476	0.0994781	0.464921	0.0333342	0.0568263	0.00613122	0.462123	0.14	NaN	Nan	NaN
aparcDesikanlharearostralmiddlefrontal	674	-0.0778339	0.0968191	0.460125	0.0241633	0.0696989	-0.0224198	0.627012	0.07	NaN	Nan	NaN
aparcDesikanlhareasuperiorfrontal	675	-0.0699147	0.138904	0.550504	0.720024	0.515446	-0.0224549	0.679901	0.05	NaN	Nan	NaN
aparcDesikanlhareasuperiorparietal	676	0.00043408	0.991084	0.998585	0.995832	0.880851	0.0197996	0.834446	0.61	NaN	Nan	NaN
aparcDesikanlhareasuperiortemporal	677	-0.0518549	0.208308	0.656505	0.225616	0.086923	0.0136913	0.512278	0.37	NaN	Nan	NaN
aparcDesikanlhareasupramarginal	678	-0.0720237	0.0637224	0.359543	0.192007	0.267282	0.0141632	0.356946	0.69	NaN	Nan	NaN
aparcDesikanlhareafrontalpole	679	-0.040218	0.422763	0.829948	0.827289	0.784109	-0.0402894	0.999534	0.02	NA	NA
aparcDesikanlhareatransversetemporal	680	-0.0903472	0.0279213	0.206523	0.0214232	0.0255755	-0.232421	0.146022	0.32	NaN	Nan	NaN
aparcDesikanlhareainsula	681	-0.0436935	0.404013	0.82458	0.283794	0.166848	-0.143554	0.430921	<0.01	-0.0208823	0.67638	0.27
aparcDesikanrhareaTotalSurface	682	-0.0536913	0.235548	0.696379	0.601902	0.843633	-0.0249656	0.794613	0.04	-0.0232377	0.620165	0.23
aparcDesikanrhareabankssts	683	0.0196912	0.658215	0.926969	0.952119	0.813155	-0.0750415	0.378544	0.17	NaN	Nan	NaN
aparcDesikanrhareacaudalanteriorcingulate	684	-0.0244561	0.560201	0.891023	0.33477	0.429193	0.0507931	0.459554	0.26	NaN	Nan	NaN
aparcDesikanrhareacaudalmiddlefrontal	685	-0.0664049	0.113917	0.495867	0.137433	0.281626	-0.157546	0.369148	0.38	NaN	Nan	NaN
aparcDesikanrhareacuneus	686	0.0154746	0.754258	0.958045	0.585537	0.288402	0.0810607	0.585229	0.02	-0.0412559	0.396192	0.29
aparcDesikanrhareaentorhinal	687	-0.00274404	0.947254	0.995313	0.639692	0.636694	0.0642001	0.506002	0.32	NaN	Nan	NaN
aparcDesikanrhareafusiform	688	0.00060146	0.987646	0.997915	0.583475	0.879938	0.144777	0.130048	0.44	NaN	Nan	NaN
aparcDesikanrhareainferiorparietal	689	-0.0352997	0.458217	0.846467	0.579359	0.873585	0.0474845	0.473068	0.09	NaN	Nan	NaN
aparcDesikanrhareainferiortemporal	690	-0.0159647	0.681087	0.932898	0.938229	0.985731	-0.00337393	0.891866	0.59	NaN	Nan	NaN
aparcDesikanrhareaisthmuscingulate	691	0.00432911	0.934591	0.99237	0.781423	0.573411	-0.0521661	0.65993	0.02	-0.00833146	0.871645	0.06
aparcDesikanrharealateraloccipital	692	0.0266122	0.564159	0.892243	0.808136	0.755952	-0.0234218	0.65599	0.12	NaN	Nan	NaN
aparcDesikanrharealateralorbitofrontal	693	-0.00359852	0.933044	0.992113	0.673917	0.740157	0.071553	0.469214	0.21	NaN	Nan	NaN
aparcDesikanrharealingual	694	-0.00121023	0.978218	0.997095	0.216075	0.142326	-0.0905737	0.404651	0.13	NaN	Nan	NaN
aparcDesikanrhareamedialorbitofrontal	695	-0.0557852	0.28077	0.733693	0.668279	0.868145	0.021773	0.536911	0.04	-0.0346546	0.441674	0.32
aparcDesikanrhareamiddletemporal	696	-0.0227622	0.557893	0.890405	0.761885	0.898732	-0.0751387	0.573117	0.75	NaN	Nan	NaN
aparcDesikanrhareaparahippocampal	697	-0.0201918	0.603207	0.905873	0.562101	0.631584	0.0791272	0.290038	0.66	NaN	Nan	NaN
aparcDesikanrhareaparacentral	698	0.00509148	0.907174	0.987473	0.983605	0.653171	0.0270888	0.836332	0.17	NaN	Nan	NaN
aparcDesikanrhareaparsopercularis	699	-0.107081	0.0192617	0.156925	0.00291615	0.0205174	-0.244136	0.210788	0.15	NaN	Nan	NaN
aparcDesikanrhareaparsorbitalis	700	0.0186889	0.703786	0.940372	0.20238	0.327874	0.114197	0.422159	0.01	0.0735557	0.122701	0.48
aparcDesikanrhareaparstriangularis	701	-0.0144473	0.789998	0.965477	0.676894	0.762392	0.000975506	0.907223	<0.01	-0.0394954	0.449875	0.7
aparcDesikanrhareapericalcarine	702	0.0168599	0.700184	0.938913	0.575643	0.483014	0.0499134	0.756723	0.13	NaN	Nan	NaN
aparcDesikanrhareapostcentral	703	-0.0485646	0.264933	0.72246	0.879389	0.721133	-0.041848	0.94961	0.19	NaN	Nan	NaN
aparcDesikanrhareaposteriorcingulate	704	-0.0588881	0.311792	0.761719	0.764678	0.533798	0.169722	0.0960697	<0.01	-0.0614629	0.19174	0.94
aparcDesikanrhareaprecentral	705	-0.0469164	0.242453	0.705245	0.702181	0.724613	-0.024792	0.821155	0.41	NaN	Nan	NaN
aparcDesikanrhareaprecuneus	706	-0.0114355	0.813761	0.967934	0.320563	0.442448	-0.173671	0.160633	0.06	NaN	Nan	NaN
aparcDesikanrharearostralanteriorcingulate	707	-0.0102287	0.792309	0.965477	0.694394	0.613569	0.0242475	0.710121	0.73	NaN	Nan	NaN
aparcDesikanrharearostralmiddlefrontal	708	-0.0543868	0.254659	0.716406	0.302571	0.473718	0.068581	0.284419	0.04	-0.0456191	0.321155	0.83
aparcDesikanrhareasuperiorfrontal	709	-0.0535446	0.238507	0.700391	0.437326	0.447522	-0.0354214	0.870066	0.05	NaN	Nan	NaN
aparcDesikanrhareasuperiorparietal	710	0.00176751	0.963708	0.996733	0.375759	0.163638	0.0573818	0.550488	0.48	NaN	Nan	NaN
aparcDesikanrhareasuperiortemporal	711	-0.0729126	0.0861505	0.432401	0.139733	0.164943	-0.0311641	0.68656	0.26	NaN	Nan	NaN
aparcDesikanrhareasupramarginal	712	-0.0470587	0.401309	0.822904	0.105778	0.217455	0.010168	0.675056	<0.01	-0.1145	0.0321738	0.44
aparcDesikanrhareafrontalpole	713	-0.0156266	0.771075	0.961096	0.255709	0.486184	0.164271	0.159638	0.01	-0.0119698	0.809608	0.91
aparcDesikanrhareatransversetemporal	714	-0.0261363	0.505449	0.867776	0.195296	0.18721	-0.199812	0.0715223	0.49	NaN	Nan	NaN
aparcDesikanrhareainsula	715	-0.0317649	0.490195	0.862386	0.429002	0.215515	-0.133033	0.362419	0.07	NaN	Nan	NaN
aparcpiallhareaTotalSurface	716	-0.078022	0.140899	0.554005	0.0778099	0.148759	-0.150164	0.575367	0.01	-0.0373843	0.48659	0.19
aparcpiallhareabankssts	717	-0.0593795	0.184854	0.62924	0.183755	0.513737	0.0368974	0.373625	0.13	NaN	Nan	NaN
aparcpiallhareacaudalanteriorcingulate	718	-0.0026735	0.94513	0.994674	0.372888	0.382004	0.0694018	0.43968	0.58	NaN	Nan	NaN
aparcpiallhareacaudalmiddlefrontal	719	-0.101119	0.0098097	0.0953115	0.0806413	0.264537	-0.096945	0.965151	0.48	NaN	Nan	NaN
aparcpiallhareacuneus	720	0.00262425	0.962609	0.996733	0.15266	0.226838	-0.0261437	0.833082	<0.01	-0.0199589	0.682437	0.21
aparcpiallhareaentorhinal	721	-0.0254213	0.645554	0.920049	0.725665	0.688606	0.0426533	0.612573	<0.01	-0.0215337	0.668397	0.92
aparcpiallhareafusiform	722	-0.0615027	0.161228	0.582581	0.511681	0.428565	0.0167429	0.462123	0.16	NaN	Nan	NaN
aparcpiallhareainferiorparietal	723	0.048245	0.30077	0.749069	0.558122	0.712451	-0.089497	0.217393	0.12	NaN	Nan	NaN
aparcpiallhareainferiortemporal	724	-0.0565335	0.174534	0.613446	0.362992	0.766769	-0.118913	0.537286	0.3	NaN	Nan	NaN
aparcpiallhareaisthmuscingulate	725	-0.00993104	0.823964	0.969943	0.916257	0.880971	-0.16242	0.151176	0.1	NaN	Nan	NaN
aparcpiallharealateraloccipital	726	0.0457009	0.420956	0.829948	0.625448	0.918651	0.020945	0.858139	<0.01	NA	NA
aparcpiallharealateralorbitofrontal	727	-0.0159907	0.75532	0.958045	0.46656	0.429635	-0.0449888	0.816712	<0.01	0.00911591	0.844207	0.11
aparcpiallharealingual	728	0.00223619	0.954094	0.996733	0.334217	0.386637	-0.0270501	0.752082	0.66	NaN	Nan	NaN
aparcpiallhareamedialorbitofrontal	729	-0.00916178	0.862703	0.973867	0.439506	0.368468	0.185949	0.120115	0.01	NA	NA
aparcpiallhareamiddletemporal	730	0.0329303	0.396589	0.819201	0.891594	0.20429	-0.107999	0.138451	0.54	NaN	Nan	NaN
aparcpiallhareaparahippocampal	731	0.0107691	0.781603	0.964824	0.622704	0.281634	-0.0327733	0.640916	0.37	NaN	Nan	NaN
aparcpiallhareaparacentral	732	-0.0267721	0.490694	0.862386	0.397589	0.155902	-0.0540005	0.770128	0.43	NaN	Nan	NaN
aparcpiallhareaparsopercularis	733	-0.0382467	0.336563	0.780347	0.290701	0.231229	-0.198554	0.0943693	0.36	NaN	Nan	NaN
aparcpiallhareaparsorbitalis	734	0.0280487	0.644465	0.919738	0.42721	0.268948	-0.0761807	0.479476	<0.01	0.0381246	0.359994	0.87
aparcpiallhareaparstriangularis	735	-0.0722015	0.0630679	0.357597	0.138692	0.429008	-0.152673	0.389106	0.63	NaN	Nan	NaN
aparcpiallhareapericalcarine	736	0.0266363	0.587624	0.899235	0.604318	0.899972	0.0162914	0.931204	0.04	0.0076767	6	0.13
aparcpiallhareapostcentral	737	-0.0356246	0.423292	0.829948	0.305915	0.189223	-0.141432	0.323954	0.17	NaN	Nan	NaN
aparcpiallhareaposteriorcingulate	738	-0.0525544	0.258152	0.720425	0.345086	0.537233	-0.033713	0.867988	0.14	NaN	Nan	NaN
aparcpiallhareaprecentral	739	-0.0778073	0.0451764	0.289998	0.0647939	0.0929045	-0.124041	0.618625	0.54	NaN	Nan	NaN
aparcpiallhareaprecuneus	740	-0.00305273	0.953893	0.996733	0.588453	0.599461	-0.14678	0.25709	<0.01	-0.0257294	0.588438	0.91
aparcpiallharearostralanteriorcingulate	741	-0.0614357	0.195937	0.643583	0.0281878	0.0881986	-0.050205	0.922802	0.06	NaN	Nan	NaN
aparcpiallharearostralmiddlefrontal	742	-0.11187	0.0176439	0.14867	0.00252354	0.0466028	-0.0825805	0.79884	0.02	NA	NA
aparcpiallhareasuperiorfrontal	743	-0.0949201	0.0588238	0.344965	0.0963543	0.196823	-0.0653266	0.809075	0.02	-0.113556	0.0159128	0.74
aparcpiallhareasuperiorparietal	744	-0.0122014	0.76293	0.958381	0.732094	0.963152	-0.0364814	0.805531	0.31	NaN	Nan	NaN
aparcpiallhareasuperiortemporal	745	-0.0428721	0.337951	0.780931	0.231481	0.399528	0.0453753	0.415076	0.1	NaN	Nan	NaN
aparcpiallhareasupramarginal	746	-0.0805311	0.0381605	0.256248	0.260549	0.292285	0.00782748	0.345211	0.51	NaN	Nan	NaN
aparcpiallhareafrontalpole	747	-0.0114511	0.799466	0.965477	0.813404	0.837924	-0.000486292	0.920574	0.18	NaN	Nan	NaN
aparcpiallhareatransversetemporal	748	-0.0710864	0.067251	0.371675	0.106597	0.0749507	-0.156877	0.359118	0.62	NaN	Nan	NaN
aparcpialrhareaTotalSurface	749	-0.0700721	0.160373	0.581094	0.0680439	0.0559599	-0.0888214	0.877611	0.05	NaN	Nan	NaN
aparcpialrhareabankssts	750	-0.0113274	0.77059	0.960965	0.696696	0.898118	-0.131986	0.201488	0.66	NaN	Nan	NaN
aparcpialrhareacaudalanteriorcingulate	751	-0.0192501	0.664333	0.92832	0.209232	0.449985	0.0331415	0.627351	0.18	NaN	Nan	NaN
aparcpialrhareacaudalmiddlefrontal	752	-0.089935	0.0423064	0.275167	0.0821651	0.0931277	-0.156356	0.5369	0.2	NaN	Nan	NaN
aparcpialrhareacuneus	753	0.0168061	0.744887	0.955528	0.260381	0.165376	0.0831956	0.597051	<0.01	-0.0378625	0.467284	0.25
aparcpialrhareaentorhinal	754	0.0539192	0.178818	0.62105	0.479007	0.477686	0.123648	0.473322	0.47	NaN	Nan	NaN
aparcpialrhareafusiform	755	-0.0316998	0.427925	0.832474	0.972471	0.649003	0.0250585	0.559088	0.33	NaN	Nan	NaN
aparcpialrhareainferiorparietal	756	-0.0361744	0.454435	0.844288	0.423023	0.653678	-0.000733679	0.763638	0.11	NaN	Nan	NaN
aparcpialrhareainferiortemporal	757	-0.0376777	0.380159	0.810181	0.940278	0.7836	-0.00863655	0.781386	0.13	NaN	Nan	NaN
aparcpialrhareaisthmuscingulate	758	0.00923342	0.85168	0.972139	0.471052	0.383646	-0.00408066	0.911999	0.08	NaN	Nan	NaN
aparcpialrharealateraloccipital	759	0.0252453	0.592056	0.900073	0.671938	0.791271	-0.0216042	0.682973	0.06	NaN	Nan	NaN
aparcpialrharealateralorbitofrontal	760	-0.00067836	0.987912	0.997915	0.874866	0.240917	0.0746899	0.487684	0.19	NaN	Nan	NaN
aparcpialrharealingual	761	0.0128996	0.783447	0.964824	0.0454636	0.0765514	-0.115593	0.25431	0.04	NA	NA
aparcpialrhareamedialorbitofrontal	762	-0.0384511	0.49642	0.865657	0.0257553	0.0660976	-0.0419164	0.979957	<0.01	-0.0319279	0.525805	0.93
aparcpialrhareamiddletemporal	763	-0.0155307	0.689295	0.934863	0.901826	0.931364	-0.134169	0.208838	0.75	NaN	Nan	NaN
aparcpialrhareaparahippocampal	764	0.00852751	0.826243	0.969943	0.627425	0.761117	0.0760817	0.468517	0.84	NaN	Nan	NaN
aparcpialrhareaparacentral	765	0.0087997	0.840391	0.97049	0.970222	0.669519	0.0192133	0.922175	0.27	NaN	Nan	NaN
aparcpialrhareaparsopercularis	766	-0.0824745	0.0607098	0.349731	0.0754213	0.0775596	-0.202376	0.256255	0.17	NaN	Nan	NaN
aparcpialrhareaparsorbitalis	767	0.00513388	0.896842	0.984352	0.388668	0.360831	0.0756981	0.462197	0.45	NaN	Nan	NaN
aparcpialrhareaparstriangularis	768	-0.0381619	0.469782	0.853459	0.284918	0.328804	-0.0536866	0.904052	0.01	-0.0597863	0.255449	0.75
aparcpialrhareapericalcarine	769	0.0221737	0.62731	0.914197	0.590207	0.323544	0.0659856	0.693624	0.06	NaN	Nan	NaN
aparcpialrhareapostcentral	770	-0.0882152	0.0507771	0.31367	0.24069	0.43287	-0.142074	0.623966	0.13	NaN	Nan	NaN
aparcpialrhareaposteriorcingulate	771	-0.0310009	0.583379	0.89888	0.896526	0.967701	0.175142	0.123988	0.01	-0.008119	0.875679	0.11
aparcpialrhareaprecentral	772	-0.0410156	0.306431	0.753159	0.846551	0.856282	-0.0222872	0.848142	0.38	NaN	Nan	NaN
aparcpialrhareaprecuneus	773	-0.0132833	0.802147	0.965477	0.19663	0.231272	-0.261128	0.0442357	0.01	-0.0390431	0.356979	0.75
aparcpialrharearostralanteriorcingulate	774	-0.0234558	0.545966	0.887527	0.504143	0.452654	-0.00820578	0.869231	0.81	NaN	Nan	NaN
aparcpialrharearostralmiddlefrontal	775	-0.0776124	0.120764	0.515408	0.532805	0.378791	0.0179028	0.43035	0.03	-0.0407351	0.326524	0.11
aparcpialrhareasuperiorfrontal	776	-0.0576955	0.220745	0.676504	0.140209	0.0845255	-0.0738905	0.887937	0.11	NaN	Nan	NaN
aparcpialrhareasuperiorparietal	777	-0.0165956	0.679195	0.932167	0.910748	0.462469	0.0355337	0.593136	0.39	NaN	Nan	NaN
aparcpialrhareasuperiortemporal	778	-0.0587755	0.180112	0.622794	0.237835	0.29928	0.0196478	0.46056	0.28	NaN	Nan	NaN
aparcpialrhareasupramarginal	779	-0.0500015	0.344342	0.790541	0.154589	0.256381	0.00825954	0.650743	0.02	-0.0721148	0.148471	0.81
aparcpialrhareafrontalpole	780	-0.0161988	0.736553	0.952773	0.547281	0.921878	0.134533	0.190159	0.06	NaN	Nan	NaN
aparcpialrhareatransversetemporal	781	-0.0278977	0.516176	0.873238	0.171347	0.12662	-0.278251	0.0123786	0.27	NaN	Nan	NaN
BAexvivolhareaBA1	782	0.0023265	0.952243	0.996733	0.836126	0.816193	-0.0257741	0.761793	0.59	NaN	Nan	NaN
BAexvivolhareaBA2	783	0.00990676	0.798703	0.965477	0.512425	0.46817	0.0530521	0.642132	0.95	NaN	Nan	NaN
BAexvivolhareaBA3a	784	-0.00160069	0.975929	0.997095	0.905508	0.896573	-0.108295	0.405801	<0.01	0.00483143	0.907285	0.09
BAexvivolhareaBA3b	785	-0.01265	0.785542	0.965256	0.823008	0.920816	-0.0986416	0.445139	0.05	NaN	Nan	NaN
BAexvivolhareaBA4a	786	-0.0349725	0.367966	0.801402	0.522834	0.781888	-0.0669597	0.73014	0.69	NaN	Nan	NaN
BAexvivolhareaBA4p	787	-0.00969743	0.802867	0.965477	0.425605	0.502819	-0.114834	0.26348	0.77	NaN	Nan	NaN
BAexvivolhareaBA6	788	-0.0419781	0.291206	0.741206	0.7731	0.737862	-0.0465386	0.962514	0.47	NaN	Nan	NaN
BAexvivolhareaBA44	789	-0.0609195	0.151944	0.569274	0.0466465	0.078075	-0.140099	0.442043	0.22	NaN	Nan	NaN
BAexvivolhareaBA45	790	-0.0389839	0.351853	0.792609	0.152011	0.296955	-0.130662	0.364719	0.3	NaN	Nan	NaN
BAexvivolhareaV1	791	0.0119994	0.80832	0.965477	0.517545	0.796524	-0.00600997	0.881338	<0.01	-0.0546826	0.228849	0.31
BAexvivolhareaV2	792	0.0396056	0.449526	0.843014	0.0932538	0.087764	0.0595444	0.875968	<0.01	0.0237078	0.635066	0.44
BAexvivolhareaMT	793	0.0536231	0.184537	0.628706	0.543099	0.87211	0.0578869	0.965506	0.2	NaN	Nan	NaN
BAexvivolhareaperirhinal	794	-0.098226	0.0549036	0.329338	0.10354	0.074716	-0.0396148	0.637818	0.02	-0.095963	0.0365155	0.98
BAexvivolhareaentorhinal	795	-0.112779	0.0439496	0.283511	0.0809313	0.0952775	-0.0195372	0.492332	<0.01	-0.0718508	0.129253	0.12
BAexvivorhareaBA1	796	-0.0455252	0.327582	0.772671	0.54026	0.368271	-0.0269086	0.869622	0.07	NaN	Nan	NaN
BAexvivorhareaBA2	797	-0.0263828	0.524415	0.876996	0.925487	0.949119	-0.00905334	0.863884	0.26	NaN	Nan	NaN
BAexvivorhareaBA3a	798	-0.0389294	0.381613	0.810181	0.647128	0.561554	-5.84726e-05	0.719875	0.12	NaN	Nan	NaN
BAexvivorhareaBA3b	799	-0.0434861	0.297318	0.746545	0.912503	0.813971	-0.0786763	0.729211	0.31	NaN	Nan	NaN
BAexvivorhareaBA4a	800	0.0124196	0.749183	0.957466	0.283085	0.283866	0.0762448	0.493129	0.5	NaN	Nan	NaN
BAexvivorhareaBA4p	801	0.00891275	0.824887	0.969943	0.517782	0.734889	0.0854889	0.432425	0.39	NaN	Nan	NaN
BAexvivorhareaBA6	802	-0.0392766	0.351388	0.792609	0.430075	0.400898	-0.0798845	0.692361	0.37	NaN	Nan	NaN
BAexvivorhareaBA44	803	-0.109604	0.00585077	0.0635988	0.00755683	0.0606798	-0.253785	0.130031	0.39	NaN	Nan	NaN
BAexvivorhareaBA45	804	-0.0244855	0.611659	0.909111	0.207181	0.172554	-0.0788914	0.642944	0.1	NaN	Nan	NaN
BAexvivorhareaV1	805	0.0152739	0.729447	0.9508	0.82901	0.525395	0.0133798	0.985974	0.08	NaN	Nan	NaN
BAexvivorhareaV2	806	0.00488774	0.922067	0.991666	0.158448	0.157182	-0.0516805	0.641723	0.01	0.0146967	0.754154	0.93
BAexvivorhareaMT	807	0.0349514	0.418165	0.829948	0.391795	0.559951	0.134987	0.336817	0.25	NaN	Nan	NaN
BAexvivorhareaperirhinal	808	-0.0311222	0.461682	0.848537	0.548039	0.492836	0.0873566	0.242914	0.21	NaN	Nan	NaN
BAexvivorhareaentorhinal	809	-0.0425584	0.396894	0.819401	0.335909	0.313647	0.00216404	0.714751	0.04	-0.0261895	0.578768	0.43
aparcDKTatlaslhareacaudalanteriorcingulate	810	-0.0737122	0.104646	0.478816	0.51595	0.705695	0.14659	0.0361283	0.07	NaN	Nan	NaN
aparcDKTatlaslhareacaudalmiddlefrontal	811	-0.106208	0.00625419	0.0676106	0.0693019	0.10689	-0.0819093	0.793169	0.8	NaN	Nan	NaN
aparcDKTatlaslhareacuneus	812	-0.00229693	0.962201	0.996733	0.464029	0.0816581	-0.0173454	0.898715	0.06	NaN	Nan	NaN
aparcDKTatlaslhareaentorhinal	813	-0.0878955	0.0832864	0.42288	0.0577357	0.129313	-0.0646537	0.851045	0.02	-0.107126	0.0326357	0.66
aparcDKTatlaslhareafusiform	814	-0.0143742	0.711355	0.9419	0.376186	0.308827	0.0686292	0.374632	0.38	NaN	Nan	NaN
aparcDKTatlaslhareainferiorparietal	815	0.0570655	0.227288	0.684895	0.595349	0.853234	-0.125188	0.102628	0.08	NaN	Nan	NaN
aparcDKTatlaslhareainferiortemporal	816	-0.0627979	0.157921	0.575389	0.281768	0.321153	-0.0660046	0.976422	0.22	NaN	Nan	NaN
aparcDKTatlaslhareaisthmuscingulate	817	0.0066196	0.891073	0.983991	0.380663	0.592476	-0.115608	0.293524	0.03	0.011416	0.779363	0.97
aparcDKTatlaslharealateraloccipital	818	0.076462	0.156862	0.57259	0.692988	0.725048	0.0552941	0.87234	0.01	NA	A	NA
aparcDKTatlaslharealateralorbitofrontal	819	-0.0115128	0.816419	0.967945	0.858202	0.958983	0.0203962	0.791822	0.03	NA	NA
aparcDKTatlaslharealingual	820	0.00196703	0.960607	0.996733	0.407902	0.36286	0.0313569	0.762033	0.39	NaN	Nan	NaN
aparcDKTatlaslhareamedialorbitofrontal	821	-0.00986521	0.853556	0.972139	0.691046	0.455612	0.113832	0.337402	<0.01	-0.0642808	0.217601	0.52
aparcDKTatlaslhareamiddletemporal	822	0.0247133	0.52718	0.87866	0.379147	0.184919	-0.0577688	0.382632	0.45	NaN	Nan	NaN
aparcDKTatlaslhareaparahippocampal	823	-0.00249443	0.956174	0.996733	0.766247	0.550149	0.0268841	0.790614	0.15	NaN	Nan	NaN
aparcDKTatlaslhareaparacentral	824	-0.0211453	0.586203	0.899121	0.24169	0.261529	-0.000572804	0.826577	0.44	NaN	Nan	NaN
aparcDKTatlaslhareaparsopercularis	825	-0.0451193	0.291159	0.741206	0.0707175	0.0887609	-0.185506	0.168346	0.17	NaN	Nan	NaN
aparcDKTatlaslhareaparsorbitalis	826	0.0442254	0.336164	0.780347	0.435552	0.344941	0.0286693	0.889696	0.09	NaN	Nan	NaN
aparcDKTatlaslhareaparstriangularis	827	-0.0276872	0.499801	0.865657	0.306434	0.326509	-0.116482	0.370399	0.33	NaN	Nan	NaN
aparcDKTatlaslhareapericalcarine	828	0.0142572	0.751478	0.958008	0.651078	0.84955	0.00399565	0.925559	0.16	NaN	Nan	NaN
aparcDKTatlaslhareapostcentral	829	-0.00171127	0.964862	0.996733	0.777011	0.547826	-0.0794661	0.405041	0.52	NaN	Nan	NaN
aparcDKTatlaslhareaposteriorcingulate	830	-0.0606699	0.211341	0.662702	0.137059	0.237906	-0.0447854	0.89328	0.08	NaN	Nan	NaN
aparcDKTatlaslhareaprecentral	831	-0.0517435	0.182847	0.626699	0.123714	0.136186	-0.133779	0.380123	0.84	NaN	Nan	NaN
aparcDKTatlaslhareaprecuneus	832	0.00351281	0.945608	0.994814	0.872348	0.983618	-0.083123	0.487879	0.02	-0.0170839	0.718599	0.16
aparcDKTatlaslharearostralanteriorcingulate	833	-0.0796202	0.0608807	0.349731	0.0458116	0.13087	0.00280608	0.4228	0.26	NaN	Nan	NaN
aparcDKTatlaslharearostralmiddlefrontal	834	-0.0759776	0.0887926	0.437295	0.0200036	0.0654226	-0.00507547	0.5129	0.12	NaN	Nan	NaN
aparcDKTatlaslhareasuperiorfrontal	835	-0.0669568	0.171259	0.60712	0.540393	0.537067	-0.00181729	0.584005	0.1	NaN	Nan	NaN
aparcDKTatlaslhareasuperiorparietal	836	-0.00286393	0.941228	0.993651	0.911979	0.69849	0.0298106	0.724586	0.43	NaN	Nan	NaN
aparcDKTatlaslhareasuperiortemporal	837	-0.065087	0.141334	0.554249	0.181265	0.171581	0.0490449	0.283718	0.16	NaN	Nan	NaN
aparcDKTatlaslhareasupramarginal	838	-0.0842814	0.0300317	0.217233	0.192287	0.222386	0.0226435	0.255679	0.63	NaN	Nan	NaN
aparcDKTatlaslhareatransversetemporal	839	-0.087105	0.0341418	0.238064	0.0310821	0.0407986	-0.191291	0.29251	0.39	NaN	Nan	NaN
aparcDKTatlaslhareainsula	840	-0.0143605	0.799061	0.965477	0.550609	0.218101	-0.143663	0.342195	<0.01	NA	NA
aparcDKTatlasrhareacaudalanteriorcingulate	841	-0.0260259	0.505893	0.868057	0.305225	0.456648	0.0110854	0.69689	0.4	NaN	Nan	NaN
aparcDKTatlasrhareacaudalmiddlefrontal	842	-0.065637	0.121997	0.51966	0.120655	0.292758	-0.153597	0.391424	0.25	NaN	Nan	NaN
aparcDKTatlasrhareacuneus	843	-0.00619185	0.896524	0.984325	0.140578	0.211279	0.0356785	0.718077	0.06	NaN	Nan	NaN
aparcDKTatlasrhareaentorhinal	844	-0.0218476	0.580867	0.898725	0.890941	0.346303	0.0123448	0.722811	0.44	NaN	Nan	NaN
aparcDKTatlasrhareafusiform	845	0.0118489	0.761566	0.958208	0.940428	0.762347	0.17179	0.0950783	0.46	NaN	Nan	NaN
aparcDKTatlasrhareainferiorparietal	846	-0.0300415	0.5344	0.882217	0.582671	0.949041	0.0462069	0.515909	0.11	NaN	Nan	NaN
aparcDKTatlasrhareainferiortemporal	847	-0.0154438	0.690946	0.934863	0.412266	0.424497	0.00514442	0.824151	0.59	NaN	Nan	NaN
aparcDKTatlasrhareaisthmuscingulate	848	0.00749443	0.883086	0.982293	0.590288	0.522524	-0.0555533	0.610989	0.02	NA	A	NA
aparcDKTatlasrharealateraloccipital	849	0.0203213	0.660997	0.927753	0.638484	0.822664	-0.032384	0.640201	0.11	NaN	Nan	NaN
aparcDKTatlasrharealateralorbitofrontal	850	-0.0400803	0.421493	0.829948	0.978969	0.773499	0.0632245	0.391548	0.05	NaN	Nan	NaN
aparcDKTatlasrharealingual	851	-0.00126847	0.977106	0.997095	0.289927	0.154983	-0.081706	0.452645	0.15	NaN	Nan	NaN
aparcDKTatlasrhareamedialorbitofrontal	852	-0.0533006	0.255351	0.717496	0.270266	0.404904	0.0320338	0.452319	0.07	NaN	Nan	NaN
aparcDKTatlasrhareamiddletemporal	853	-0.0138603	0.721755	0.94765	0.787468	0.892872	-0.0527968	0.68116	0.37	NaN	Nan	NaN
aparcDKTatlasrhareaparahippocampal	854	-0.00795109	0.845264	0.97049	0.953803	0.854156	0.131827	0.149256	0.38	NaN	Nan	NaN
aparcDKTatlasrhareaparacentral	855	0.00017254	0.996916	0.999494	0.854164	0.675116	0.0106878	0.923076	0.13	NaN	Nan	NaN
aparcDKTatlasrhareaparsopercularis	856	-0.103312	0.0232801	0.180685	0.0548324	0.0180628	-0.253717	0.165823	0.14	NaN	Nan	NaN
aparcDKTatlasrhareaparsorbitalis	857	0.032809	0.527196	0.87866	0.430066	0.266466	0.00463937	0.823814	0.01	0.0355408	0.423406	0.97
aparcDKTatlasrhareaparstriangularis	858	-0.000762828	0.988252	0.997915	0.461722	0.534546	0.0282244	0.818501	0.03	0.0021206	0.963256	0.04
aparcDKTatlasrhareapericalcarine	859	0.0108241	0.806831	0.965477	0.822015	0.560206	0.0300766	0.858465	0.11	NaN	Nan	NaN
aparcDKTatlasrhareapostcentral	860	-0.0538227	0.214384	0.668464	0.899953	0.846732	-0.0465686	0.945316	0.2	NaN	Nan	NaN
aparcDKTatlasrhareaposteriorcingulate	861	-0.0785206	0.163371	0.587628	0.334918	0.280468	0.117267	0.143781	<0.01	-0.0821231	0.0736327	0.95
aparcDKTatlasrhareaprecentral	862	-0.0461225	0.24926	0.7123	0.891416	0.732809	-0.0154912	0.753525	0.46	NaN	Nan	NaN
aparcDKTatlasrhareaprecuneus	863	-0.00577596	0.905874	0.987133	0.438492	0.582023	-0.153823	0.205267	0.04	-0.0258489	0.545884	0.83
aparcDKTatlasrharearostralanteriorcingulate	864	-0.0269977	0.487058	0.860872	0.506851	0.611417	0.0455415	0.436786	0.52	NaN	Nan	NaN
aparcDKTatlasrharearostralmiddlefrontal	865	-0.0577815	0.231177	0.687614	0.957642	0.798847	0.0178077	0.518756	0.05	NaN	Nan	NaN
aparcDKTatlasrhareasuperiorfrontal	866	-0.0543641	0.243319	0.706093	0.525602	0.755206	0.0252806	0.480911	0.12	NaN	Nan	NaN
aparcDKTatlasrhareasuperiorparietal	867	0.00803254	0.836179	0.970288	0.250952	0.207702	0.0735408	0.481923	0.46	NaN	Nan	NaN
aparcDKTatlasrhareasuperiortemporal	868	-0.0600855	0.160741	0.581892	0.0935045	0.191082	-0.0396163	0.844664	0.26	NaN	Nan	NaN
aparcDKTatlasrhareasupramarginal	869	-0.0461037	0.408043	0.827655	0.372294	0.249098	0.0102295	0.677987	<0.01	-0.112926	0.0315672	0.32
aparcDKTatlasrhareatransversetemporal	870	-0.0446359	0.250538	0.712847	0.124466	0.159907	-0.19228	0.121553	0.8	NaN	Nan	NaN
aparcDKTatlasrhareainsula	871	0.0106128	0.857627	0.973114	0.640336	0.65942	-0.0936	0.467425	<0.01	-0.0101883	0.832728	0.11
aparca2009slhareaGSfrontomargin	872	-0.046698	0.326232	0.772671	0.615489	0.582225	0.079632	0.269232	0.05	NaN	Nan	NaN
aparca2009slhareaGSoccipitalinf	873	0.0213152	0.662563	0.927753	0.358781	0.195471	0.0610206	0.738666	0.05	NaN	Nan	NaN
aparca2009slhareaGSparacentral	874	-0.00340802	0.930089	0.991666	0.993096	0.756019	0.0220708	0.78339	0.64	NaN	Nan	NaN
aparca2009slhareaGSsubcentral	875	-0.0955022	0.0385147	0.258186	0.0433726	0.0798248	-0.131575	0.748388	0.03	NA	NA
aparca2009slhareaGStransvfrontopol	876	-0.0596515	0.191366	0.637618	0.339385	0.444313	-0.0538042	0.958135	0.14	NaN	Nan	NaN
aparca2009slhareaGScingulAnt	877	-0.120535	0.01075	0.101685	0.013624	0.0627958	0.0869092	0.060463	0.05	NaN	Nan	NaN
aparca2009slhareaGScingulMidAnt	878	-0.0756486	0.0624196	0.35534	0.119281	0.242067	0.0442832	0.217438	0.34	NaN	Nan	NaN
aparca2009slhareaGScingulMidPost	879	-0.0917965	0.021352	0.170426	0.0508454	0.0966339	-0.0172995	0.440597	0.36	NaN	Nan	NaN
aparca2009slhareaGcingulPostdorsal	880	-0.00835149	0.855363	0.972802	0.565543	0.69502	-0.0935037	0.44294	0.09	NaN	Nan	NaN
aparca2009slhareaGcingulPostventral	881	0.0274568	0.499213	0.865657	0.570579	0.399966	0.0722101	0.650859	0.3	NaN	Nan	NaN
aparca2009slhareaGcuneus	882	0.0299235	0.54474	0.887527	0.894812	0.327025	0.0131702	0.889438	0.02	NA	NA
aparca2009slhareaGfrontinfOpercular	883	-0.0510313	0.188942	0.633833	0.105506	0.0893299	-0.153539	0.275238	0.62	NaN	Nan	NaN
aparca2009slhareaGfrontinfOrbital	884	0.0603221	0.120457	0.514656	0.123587	0.219234	-0.0188515	0.396674	0.68	NaN	Nan	NaN
aparca2009slhareaGfrontinfTriangul	885	-0.0566287	0.144892	0.558422	0.0772469	0.256767	-0.0947288	0.681348	0.6	NaN	Nan	NaN
aparca2009slhareaGfrontmiddle	886	-0.0961585	0.0184063	0.152803	0.0185344	0.0760795	-0.127981	0.748857	0.39	NaN	Nan	NaN
aparca2009slhareaGfrontsup	887	-0.0318103	0.467302	0.851407	0.631027	0.964478	-0.0227862	0.932641	0.15	NaN	Nan	NaN
aparca2009slhareaGInslgScentins	888	-0.0213181	0.65442	0.925173	0.322761	0.556165	0.00741961	0.804515	0.12	NaN	Nan	NaN
aparca2009slhareaGinsularshort	889	0.0045093	0.929123	0.991666	0.375304	0.46953	-0.100204	0.393023	0.03	-0.0206308	0.665653	0.17
aparca2009slhareaGoccipitalmiddle	890	0.0708017	0.0683549	0.375217	0.532675	0.914947	-0.0839676	0.105542	0.75	NaN	Nan	NaN
aparca2009slhareaGoccipitalsup	891	-0.0176464	0.704744	0.940427	0.937957	0.509472	-0.0090425	0.939635	0.04	NA	NA
aparca2009slhareaGoctemplatfusifor	892	0.0154208	0.700927	0.938913	0.0977227	0.127636	0.124956	0.256022	0.32	NaN	Nan	NaN
aparca2009slhareaGoctempmedLingual	893	0.00526937	0.892096	0.984131	0.570475	0.760373	0.0606047	0.551814	0.29	NaN	Nan	NaN
aparca2009slhareaGoctempmedParahip	894	-0.0569443	0.247882	0.711042	0.112304	0.267265	-0.0276899	0.807631	0.03	-0.0381612	0.388844	0.28
aparca2009slhareaGorbital	895	0.0180428	0.743327	0.955065	0.821132	0.912683	-0.0317072	0.710872	0.04	0.0408692	0.425065	0.75
aparca2009slhareaGparietinfAngular	896	0.0178349	0.709817	0.9419	0.644758	0.6194	-0.106946	0.279093	0.09	NaN	Nan	NaN
aparca2009slhareaGparietinfSupramar	897	-0.113788	0.00367209	0.0426244	0.0466963	0.0987671	-0.040692	0.441043	0.43	NaN	Nan	NaN
aparca2009slhareaGparietalsup	898	-0.0158161	0.683893	0.932898	0.830024	0.578719	0.087812	0.270179	0.4	NaN	Nan	NaN
aparca2009slhareaGpostcentral	899	-0.00183974	0.962226	0.996733	0.762485	0.563408	-0.0845407	0.376348	0.88	NaN	Nan	NaN
aparca2009slhareaGprecentral	900	-0.0420993	0.27847	0.733693	0.32058	0.3788	-0.0705629	0.758813	0.99	NaN	Nan	NaN
aparca2009slhareaGprecuneus	901	0.0281264	0.580651	0.898725	0.691714	0.674247	-0.0797547	0.380684	0.02	NA	A	NA
aparca2009slhareaGrectus	902	-0.0319047	0.467777	0.851783	0.924133	0.795581	0.128006	0.124824	0.13	NaN	Nan	NaN
aparca2009slhareaGsubcallosal	903	0.0262332	0.499485	0.865657	0.442909	0.368189	-0.0279175	0.560312	0.58	NaN	Nan	NaN
aparca2009slhareaGtempsupGTtransv	904	-0.0203537	0.642918	0.919368	0.267271	0.206709	-0.0448392	0.81907	0.09	NaN	Nan	NaN
aparca2009slhareaGtempsupLateral	905	-0.0538673	0.190667	0.636858	0.56936	0.6612	0.0227067	0.442519	0.44	NaN	Nan	NaN
aparca2009slhareaGtempsupPlanpolar	906	0.00861508	0.844403	0.97049	0.954031	0.833988	-0.0356506	0.678735	0.18	NaN	Nan	NaN
aparca2009slhareaGtempsupPlantempo	907	-0.0513375	0.186304	0.631442	0.343256	0.148818	0.0308097	0.379486	0.72	NaN	Nan	NaN
aparca2009slhareaGtemporalinf	908	-0.0327981	0.409847	0.829948	0.942699	0.705026	0.0012604	0.725357	0.35	NaN	Nan	NaN
aparca2009slhareaGtemporalmiddle	909	0.0401796	0.331614	0.776084	0.562319	0.405445	-0.149295	0.0508994	0.14	NaN	Nan	NaN
aparca2009slhareaLatFisantHorizont	910	0.0177307	0.708601	0.941323	0.14488	0.274573	0.00335535	0.901142	0.05	NaN	Nan	NaN
aparca2009slhareaLatFisantVertical	911	0.00197231	0.959507	0.996733	0.73572	0.130066	-0.0929687	0.31127	0.66	NaN	Nan	NaN
aparca2009slhareaLatFispost	912	-0.0754642	0.0520529	0.317647	0.245519	0.848543	-0.0587397	0.857143	0.43	NaN	Nan	NaN
aparca2009slhareaPoleoccipital	913	0.040804	0.466662	0.851407	0.386943	0.50136	0.104239	0.641897	<0.01	NA	NA
aparca2009slhareaPoletemporal	914	-0.100895	0.0781654	0.408772	0.0221728	0.0116644	-0.0685753	0.81699	<0.01	-0.149376	0.004722	0.5
aparca2009slhareaScalcarine	915	0.026196	0.556992	0.890073	0.745539	0.536566	0.0402939	0.896901	0.11	NaN	Nan	NaN
aparca2009slhareaScentral	916	0.0205035	0.659949	0.927753	0.871921	0.988585	-0.0935971	0.309512	0.06	NaN	Nan	NaN
aparca2009slhareaScingulMarginalis	917	-0.0433458	0.345056	0.791461	0.0416228	0.171859	0.00671735	0.654099	0.15	NaN	Nan	NaN
aparca2009slhareaScircularinsulaant	918	0.0176397	0.678189	0.931861	0.819443	0.91196	0.159328	0.161839	0.24	NaN	Nan	NaN
aparca2009slhareaScircularinsulainf	919	-0.0167318	0.745254	0.955528	0.771682	0.429755	-0.0220521	0.966224	<0.01	-0.0349053	0.474235	0.75
aparca2009slhareaScircularinsulasup	920	-0.0818689	0.0373914	0.252376	0.146184	0.361576	-0.277878	0.0440564	0.36	NaN	Nan	NaN
aparca2009slhareaScollattransvant	921	-0.182008	2.5611e-05	0.00122902	0.0018482	0.00823218	-0.17647	0.958129	0.18	NaN	Nan	NaN
aparca2009slhareaScollattransvpost	922	0.0361475	0.352089	0.792609	0.421308	0.323916	-0.0479914	0.368261	0.77	NaN	Nan	NaN
aparca2009slhareaSfrontinf	923	-0.0470022	0.300099	0.748346	0.0949321	0.0889186	-0.172471	0.24924	0.1	NaN	Nan	NaN
aparca2009slhareaSfrontmiddle	924	-0.0497155	0.240323	0.702135	0.849817	0.772754	0.150888	0.0411773	0.24	NaN	Nan	NaN
aparca2009slhareaSfrontsup	925	-0.0992102	0.0106494	0.10122	0.0293484	0.0666619	-0.0151887	0.368912	0.61	NaN	Nan	NaN
aparca2009slhareaSintermprimJensen	926	0.0297096	0.444593	0.843014	0.503518	0.536154	0.0794769	0.592396	0.97	NaN	Nan	NaN
aparca2009slhareaSintraparietPtrans	927	0.00136877	0.971891	0.996996	0.74114	0.412112	-0.0319695	0.719242	0.53	NaN	Nan	NaN
aparca2009slhareaSocmiddleLunatus	928	0.0478006	0.234697	0.69498	0.443274	0.416277	0.0637513	0.870849	0.48	NaN	Nan	NaN
aparca2009slhareaSocsuptransversal	929	0.0422687	0.344137	0.79053	0.604908	0.486802	-0.150028	0.0661558	0.15	NaN	Nan	NaN
aparca2009slhareaSoccipitalant	930	0.0936022	0.015969	0.139331	0.265501	0.639748	-0.0447741	0.145365	0.55	NaN	Nan	NaN
aparca2009slhareaSoctemplat	931	0.0121333	0.787413	0.965256	0.371322	0.226526	0.173516	0.130687	0.15	NaN	Nan	NaN
aparca2009slhareaSoctempmedLingual	932	0.00803249	0.836182	0.970288	0.63613	0.745275	0.00874743	0.99384	0.73	NaN	Nan	NaN
aparca2009slhareaSorbitallateral	933	0.0135903	0.758135	0.958208	0.84445	0.732347	0.0629435	0.645861	0.16	NaN	Nan	NaN
aparca2009slhareaSorbitalmedolfact	934	-0.0733371	0.154121	0.570524	0.202707	0.226215	0.072495	0.23744	<0.01	NA	A	NA
aparca2009slhareaSorbitalHShaped	935	-0.0197351	0.653514	0.925173	0.969463	0.995699	-0.018857	0.993469	0.15	NaN	Nan	NaN
aparca2009slhareaSparietooccipital	936	-0.0365543	0.347487	0.792033	0.973941	0.69125	-0.0398448	0.972349	0.47	NaN	Nan	NaN
aparca2009slhareaSpericallosal	937	0.00984604	0.82727	0.969943	0.583581	0.229842	0.0312669	0.84566	0.14	NaN	Nan	NaN
aparca2009slhareaSpostcentral	938	0.0311925	0.42198	0.829948	0.317438	0.377975	0.0992664	0.46514	0.87	NaN	Nan	NaN
aparca2009slhareaSprecentralinfpart	939	-0.0236604	0.542464	0.887527	0.632195	0.605081	0.0241935	0.606461	0.44	NaN	Nan	NaN
aparca2009slhareaSprecentralsuppart	940	-0.0198531	0.609296	0.907143	0.372792	0.38993	-0.0724449	0.571561	0.69	NaN	Nan	NaN
aparca2009slhareaSsuborbital	941	0.00943322	0.832539	0.970288	0.779479	0.817318	-0.0380223	0.66211	0.14	NaN	Nan	NaN
aparca2009slhareaSsubparietal	942	0.00328279	0.942408	0.99367	0.885881	0.949502	-0.109677	0.301987	0.13	NaN	Nan	NaN
aparca2009slhareaStemporalinf	943	0.0477696	0.218796	0.672627	0.550693	0.703561	-0.0856561	0.159587	0.64	NaN	Nan	NaN
aparca2009slhareaStemporalsup	944	-0.00146464	0.973264	0.996996	0.863183	0.997651	0.062826	0.544733	0.15	NaN	Nan	NaN
aparca2009slhareaStemporaltransverse	945	-0.0655597	0.159866	0.579791	0.0672844	0.0686462	-0.212408	0.187538	0.13	NaN	Nan	NaN
aparca2009srhareaGSfrontomargin	946	0.0108928	0.824929	0.969943	0.663135	0.582033	0.258342	0.0292112	0.04	-0.00524414	0.896824	0.07
aparca2009srhareaGSoccipitalinf	947	0.0737446	0.0576404	0.341075	0.111099	0.126733	0.122967	0.59754	0.51	NaN	Nan	NaN
aparca2009srhareaGSparacentral	948	0.0295667	0.446571	0.843014	0.277962	0.168807	0.112367	0.375777	0.53	NaN	Nan	NaN
aparca2009srhareaGSsubcentral	949	-0.0900812	0.0249728	0.190074	0.0581583	0.0497855	-0.177065	0.370257	0.35	NaN	Nan	NaN
aparca2009srhareaGStransvfrontopol	950	-0.0737389	0.071821	0.384708	0.249572	0.439004	0.00754186	0.412201	0.32	NaN	Nan	NaN
aparca2009srhareaGScingulAnt	951	-0.0596924	0.216441	0.671153	0.0542518	0.0920623	0.00456474	0.584132	0.04	-0.0407356	0.343125	0.33
aparca2009srhareaGScingulMidAnt	952	-0.0574873	0.214318	0.668464	0.424414	0.456303	0.0213343	0.482643	0.1	NaN	Nan	NaN
aparca2009srhareaGScingulMidPost	953	-0.072723	0.120356	0.514656	0.0541731	0.235118	0.0272877	0.376745	0.07	NaN	Nan	NaN
aparca2009srhareaGcingulPostdorsal	954	-0.0103334	0.843167	0.97049	0.227301	0.163228	0.130082	0.263228	0.03	0.0227317	0.544804	0.23
aparca2009srhareaGcingulPostventral	955	0.000130617	0.997317	0.999494	0.742003	0.647177	-0.0385204	0.677021	0.73	NaN	Nan	NaN
aparca2009srhareaGcuneus	956	0.0183905	0.732231	0.951561	0.550477	0.315724	0.11077	0.47845	0.01	-0.028111	0.54057	0.23
aparca2009srhareaGfrontinfOpercular	957	-0.0681749	0.0906651	0.444293	0.264102	0.389405	-0.161567	0.336697	0.38	NaN	Nan	NaN
aparca2009srhareaGfrontinfOrbital	958	0.0230817	0.584219	0.89888	0.891324	0.619203	-0.0241872	0.645145	0.23	NaN	Nan	NaN
aparca2009srhareaGfrontinfTriangul	959	-0.0469864	0.362605	0.799203	0.252859	0.209644	-0.0277197	0.878356	<0.01	NA	NA
aparca2009srhareaGfrontmiddle	960	-0.0714821	0.12242	0.51966	0.695991	0.622283	-0.0551418	0.884899	0.12	NaN	Nan	NaN
aparca2009srhareaGfrontsup	961	-0.0063956	0.890169	0.983991	0.716001	0.678966	0.0388287	0.68842	0.07	NaN	Nan	NaN
aparca2009srhareaGInslgScentins	962	-0.0148949	0.774382	0.963159	0.234842	0.28633	-0.0597664	0.722984	<0.01	-0.0088474	0.836379	0.68
aparca2009srhareaGinsularshort	963	-0.0278015	0.522463	0.875748	0.352056	0.398984	-0.063085	0.73904	0.2	NaN	Nan	NaN
aparca2009srhareaGoccipitalmiddle	964	-0.00411172	0.917964	0.990183	0.719857	0.881777	0.00273541	0.943952	0.41	NaN	Nan	NaN
aparca2009srhareaGoccipitalsup	965	-0.0145294	0.709026	0.941323	0.812634	0.24656	0.00866096	0.807002	0.38	NaN	Nan	NaN
aparca2009srhareaGoctemplatfusifor	966	0.0550684	0.193146	0.640295	0.60892	0.490807	0.106268	0.618903	0.28	NaN	Nan	NaN
aparca2009srhareaGoctempmedLingual	967	-0.0139144	0.760572	0.958208	0.310907	0.58354	-0.125527	0.310345	0.11	NaN	Nan	NaN
aparca2009srhareaGoctempmedParahip	968	-0.0203797	0.624458	0.914197	0.720098	0.633075	0.0333812	0.595333	0.28	NaN	Nan	NaN
aparca2009srhareaGorbital	969	0.00770943	0.887131	0.983341	0.593555	0.504751	0.0396973	0.809132	0.01	NA	NA
aparca2009srhareaGparietinfAngular	970	-0.0103781	0.796289	0.965477	0.963905	0.930932	0.0378198	0.622116	0.49	NaN	Nan	NaN
aparca2009srhareaGparietinfSupramar	971	-0.0575626	0.261933	0.720425	0.24395	0.324245	0.0374738	0.444529	<0.01	-0.122054	0.0122665	0.34
aparca2009srhareaGparietalsup	972	0.0105519	0.795076	0.965477	0.207744	0.271481	0.12508	0.240003	0.31	NaN	Nan	NaN
aparca2009srhareaGpostcentral	973	-0.0501956	0.261779	0.720425	0.659058	0.329281	-0.0463377	0.9718	0.14	NaN	Nan	NaN
aparca2009srhareaGprecentral	974	-0.0347921	0.370438	0.802518	0.566434	0.786743	-0.00476322	0.746029	0.7	NaN	Nan	NaN
aparca2009srhareaGprecuneus	975	0.0277199	0.608207	0.907143	0.953649	0.936303	-0.0612405	0.497713	<0.01	0.00995854	0.84471	0.33
aparca2009srhareaGrectus	976	-0.0386507	0.468457	0.852504	0.73753	0.384293	-0.0670683	0.82696	0.02	NA	NA
aparca2009srhareaGsubcallosal	977	-0.0358123	0.356573	0.795654	0.277336	0.373138	-0.0543003	0.841822	0.9	NaN	Nan	NaN
aparca2009srhareaGtempsupGTtransv	978	-0.0123415	0.752588	0.958045	0.894959	0.641035	-0.091487	0.403349	0.46	NaN	Nan	NaN
aparca2009srhareaGtempsupLateral	979	-0.0711092	0.136469	0.549816	0.196706	0.413945	-0.00223635	0.55273	0.11	NaN	Nan	NaN
aparca2009srhareaGtempsupPlanpolar	980	-0.00959811	0.830353	0.970142	0.311289	0.285744	-0.0330101	0.830301	0.14	NaN	Nan	NaN
aparca2009srhareaGtempsupPlantempo	981	-0.0217103	0.583425	0.89888	0.682583	0.809315	0.0256355	0.622989	0.53	NaN	Nan	NaN
aparca2009srhareaGtemporalinf	982	0.00361876	0.926976	0.991666	0.300796	0.614754	0.0291654	0.790691	0.35	NaN	Nan	NaN
aparca2009srhareaGtemporalmiddle	983	-0.0112155	0.773915	0.963116	0.665615	0.4365	-0.0477387	0.700903	0.42	NaN	Nan	NaN
aparca2009srhareaLatFisantHorizont	984	0.00957841	0.815568	0.967945	0.358354	0.327489	-0.0487657	0.558706	0.3	NaN	Nan	NaN
aparca2009srhareaLatFisantVertical	985	0.00993803	0.843102	0.97049	0.0960099	0.106692	0.160452	0.210445	0.02	0.0565881	0.246211	0.58
aparca2009srhareaLatFispost	986	-0.0254531	0.545278	0.887527	0.488703	0.72027	-0.00398831	0.834314	0.24	NaN	Nan	NaN
aparca2009srhareaPoleoccipital	987	0.0194657	0.654868	0.925278	0.180273	0.230133	-0.0472097	0.528295	0.17	NaN	Nan	NaN
aparca2009srhareaPoletemporal	988	0.00767223	0.847854	0.97091	0.807093	0.343117	-0.07821	0.374126	0.42	NaN	Nan	NaN
aparca2009srhareaScalcarine	989	0.0398716	0.313239	0.762955	0.59175	0.652711	0.0554331	0.871803	0.33	NaN	Nan	NaN
aparca2009srhareaScentral	990	-0.0194561	0.666396	0.928599	0.828596	0.736717	-0.00886509	0.923367	0.14	NaN	Nan	NaN
aparca2009srhareaScingulMarginalis	991	0.00143238	0.973821	0.996996	0.836798	0.806047	0.0483256	0.658932	0.13	NaN	Nan	NaN
aparca2009srhareaScircularinsulaant	992	-0.025928	0.519344	0.874629	0.917214	0.967035	-0.0432766	0.859683	0.4	NaN	Nan	NaN
aparca2009srhareaScircularinsulainf	993	0.0345366	0.451249	0.843014	0.300224	0.517468	-0.0713605	0.33837	0.09	NaN	Nan	NaN
aparca2009srhareaScircularinsulasup	994	-0.0151725	0.768714	0.959595	0.10353	0.0877086	-0.126074	0.373733	0.03	3.72953e-05	0.999414	<0.01
aparca2009srhareaScollattransvant	995	-0.0670252	0.0844461	0.426567	0.651553	0.832082	-0.0530712	0.882244	0.45	NaN	Nan	NaN
aparca2009srhareaScollattransvpost	996	0.038859	0.423344	0.829948	0.658996	0.997398	-0.0381855	0.513092	0.05	NaN	Nan	NaN
aparca2009srhareaSfrontinf	997	-0.0785291	0.0936457	0.450821	0.108994	0.0522948	-0.2301	0.175033	0.07	NaN	Nan	NaN
aparca2009srhareaSfrontmiddle	998	0.00769949	0.881675	0.982293	0.54465	0.544092	0.212893	0.0924724	0.01	0.0300854	0.490955	0.77
aparca2009srhareaSfrontsup	999	-0.0654818	0.152421	0.569274	0.302717	0.484016	-0.134664	0.533542	0.09	NaN	Nan	NaN
aparca2009srhareaSintermprimJensen	1000	0.00756365	0.846656	0.97049	0.307367	0.112879	0.0133652	0.95152	0.43	NaN	Nan	NaN
aparca2009srhareaSintraparietPtrans	1001	0.0014399	0.97133	0.996996	0.690438	0.41224	0.0605641	0.543452	0.34	NaN	Nan	NaN
aparca2009srhareaSocmiddleLunatus	1002	-0.0055497	0.886396	0.98321	0.635559	0.691796	-0.0310658	0.783082	0.61	NaN	Nan	NaN
aparca2009srhareaSocsuptransversal	1003	0.0330682	0.394615	0.817767	0.82742	0.624942	-0.0647966	0.296965	0.88	NaN	Nan	NaN
aparca2009srhareaSoccipitalant	1004	0.0748071	0.0541382	0.327241	0.164694	0.37257	0.187441	0.231958	0.86	NaN	Nan	NaN
aparca2009srhareaSoctemplat	1005	-0.0709991	0.139393	0.551269	0.551199	0.7847	0.0326856	0.371672	0.12	NaN	Nan	NaN
aparca2009srhareaSoctempmedLingual	1006	-0.0353717	0.382452	0.810181	0.773433	0.886621	0.182462	0.0268301	0.34	NaN	Nan	NaN
aparca2009srhareaSorbitallateral	1007	-0.0133207	0.731669	0.951146	0.794598	0.532405	-0.0427589	0.750851	0.81	NaN	Nan	NaN
aparca2009srhareaSorbitalmedolfact	1008	-0.0517644	0.206654	0.654211	0.640135	0.815087	-0.0433462	0.932914	0.39	NaN	Nan	NaN
aparca2009srhareaSorbitalHShaped	1009	-0.0464231	0.375239	0.806425	0.774678	0.511165	0.00849928	0.666511	0.01	-0.0245943	0.611095	0.3
aparca2009srhareaSparietooccipital	1010	-0.0728195	0.0608448	0.349731	0.130932	0.394391	-0.148234	0.419093	0.48	NaN	Nan	NaN
aparca2009srhareaSpericallosal	1011	-0.00683	0.895409	0.984325	0.799141	0.652629	-0.0208004	0.912229	0.01	-0.0458123	0.231976	0.63
aparca2009srhareaSpostcentral	1012	-0.0150456	0.733602	0.951982	0.688103	0.471588	0.0323683	0.659478	0.21	NaN	Nan	NaN
aparca2009srhareaSprecentralinfpart	1013	-0.0705808	0.0692211	0.376262	0.0624274	0.109405	-0.126058	0.550817	0.86	NaN	Nan	NaN
aparca2009srhareaSprecentralsuppart	1014	-0.00972753	0.803625	0.965477	0.918113	0.640866	0.0726264	0.383837	0.45	NaN	Nan	NaN
aparca2009srhareaSsuborbital	1015	-0.072873	0.0606617	0.349731	0.263595	0.256081	-0.0212332	0.115541	0.9	NaN	Nan	NaN
aparca2009srhareaSsubparietal	1016	-0.0159415	0.742386	0.95469	0.477506	0.425643	-0.196662		0.07	NaN	Nan	NaN
aparca2009srhareaStemporalinf	1017	-0.0153831	0.692095	0.935231	0.648281	0.474092	-0.101862	0.35534	0.48	NaN	Nan	NaN
aparca2009srhareaStemporalsup	1018	-0.0855583	0.0917098	0.4454	0.157926	0.218024	-0.0395871	0.709878	<0.01	-0.0780742	0.0834903	0.77
aparca2009srhareaStemporaltransverse	1019	-0.0211934	0.672782	0.930559	0.295517	0.283971	-0.301912	0.0136914	0.02	NA	NA
aparcDesikanlhthicknessGlobalMeanThickness	1020	-0.0827826	0.0699498	0.37892	0.348371	0.429123	-0.253879	0.113543	0.09	NaN	Nan	NaN
aparcDesikanlhthicknessbankssts	1021	-0.0131935	0.734806	0.952165	0.515258	0.574907	-0.0698139	0.549544	0.47	NaN	Nan	NaN
aparcDesikanlhthicknesscaudalanteriorcingulate	1022	-0.0298048	0.442927	0.843014	0.448544	0.439928	-0.176479	0.123882	0.74	NaN	Nan	NaN
aparcDesikanlhthicknesscaudalmiddlefrontal	1023	-0.0273246	0.481796	0.860872	0.257286	0.301749	-0.140497	0.229804	0.67	NaN	Nan	NaN
aparcDesikanlhthicknesscuneus	1024	-0.0601435	0.186559	0.631765	0.221499	0.304975	-0.230413	0.114186	0.22	NaN	Nan	NaN
aparcDesikanlhthicknessentorhinal	1025	-0.0250111	0.568972	0.892383	0.9609	0.727632	-0.0204554	0.966083	0.25	NaN	Nan	NaN
aparcDesikanlhthicknessfusiform	1026	-0.0375777	0.434709	0.837699	0.142224	0.139827	-0.0756709	0.745196	0.11	NaN	Nan	NaN
aparcDesikanlhthicknessinferiorparietal	1027	-0.0609299	0.167639	0.59806	0.581543	0.221289	-0.161564	0.345021	0.19	NaN	Nan	NaN
aparcDesikanlhthicknessinferiortemporal	1028	-0.0709245	0.180406	0.62324	0.582997	0.762733	-0.151596	0.530345	<0.01	-0.057275	0.151162	0.59
aparcDesikanlhthicknessisthmuscingulate	1029	0.0503264	0.195133	0.642735	0.117384	0.196859	0.106456	0.546187	0.74	NaN	Nan	NaN
aparcDesikanlhthicknesslateraloccipital	1030	-0.130861	0.00225127	0.029431	0.00232029	0.0202137	-0.3002	0.093676	0.15	NaN	Nan	NaN
aparcDesikanlhthicknesslateralorbitofrontal	1031	-0.0452263	0.280404	0.733693	0.33889	0.190462	-0.065787	0.840521	0.25	NaN	Nan	NaN
aparcDesikanlhthicknesslingual	1032	-0.0408422	0.391953	0.816914	0.26946	0.347342	-0.222966	0.106351	0.11	NaN	Nan	NaN
aparcDesikanlhthicknessmedialorbitofrontal	1033	-0.0168166	0.674633	0.931217	0.722902	0.906915	-0.133299	0.224997	0.37	NaN	Nan	NaN
aparcDesikanlhthicknessmiddletemporal	1034	0.0216407	0.630718	0.915821	0.355934	0.589329	-0.0908595	0.299368	0.1	NaN	Nan	NaN
aparcDesikanlhthicknessparahippocampal	1035	-0.0764331	0.0491116	0.306266	0.250334	0.332971	-0.152052	0.417862	0.79	NaN	Nan	NaN
aparcDesikanlhthicknessparacentral	1036	-0.0423943	0.421395	0.829948	0.9134	0.978616	-0.253429	0.0893848	0.03	-0.0660451	0.167932	0.74
aparcDesikanlhthicknessparsopercularis	1037	-0.0210995	0.587013	0.899142	0.917413	0.794733	-0.169204	0.120453	0.5	NaN	Nan	NaN
aparcDesikanlhthicknessparsorbitalis	1038	-0.0586817	0.143983	0.557457	0.202511	0.411777	-0.197496	0.146107	0.3	NaN	Nan	NaN
aparcDesikanlhthicknessparstriangularis	1039	-0.00412276	0.919532	0.990789	0.207303	0.267552	-0.0883903	0.393176	0.34	NaN	Nan	NaN
aparcDesikanlhthicknesspericalcarine	1040	-0.0961472	0.0360391	0.246204	0.0663125	0.0590593	-0.323016	0.0321579	0.14	NaN	Nan	NaN
aparcDesikanlhthicknesspostcentral	1041	-0.109835	0.00469075	0.0524378	0.00973249	0.0331523	-0.258694	0.11868	0.63	NaN	Nan	NaN
aparcDesikanlhthicknessposteriorcingulate	1042	0.0279588	0.507597	0.868057	0.379622	0.408128	-0.122547	0.132977	0.34	NaN	Nan	NaN
aparcDesikanlhthicknessprecentral	1043	-0.0966387	0.0128538	0.117901	0.00993985	0.0419612	-0.188907	0.324747	0.59	NaN	Nan	NaN
aparcDesikanlhthicknessprecuneus	1044	-0.0671413	0.190795	0.636858	0.360279	0.32065	-0.344791	0.0177105	0.01	0.00309955	0.947779	<0.01
aparcDesikanlhthicknessrostralanteriorcingulate	1045	0.0219255	0.590925	0.900073	0.317478	0.348429	-0.0204436	0.669628	0.31	NaN	Nan	NaN
aparcDesikanlhthicknessrostralmiddlefrontal	1046	-0.0161986	0.676676	0.931267	0.941065	0.961391	-0.0975815	0.383856	0.65	NaN	Nan	NaN
aparcDesikanlhthicknesssuperiorfrontal	1047	-0.0486212	0.327979	0.772671	0.958431	0.867016	-0.202356	0.195748	0.02	-0.0220606	0.625263	0.2
aparcDesikanlhthicknesssuperiorparietal	1048	-0.0868978	0.0615728	0.352302	0.432015	0.767626	-0.251584	0.13575	0.06	NaN	Nan	NaN
aparcDesikanlhthicknesssuperiortemporal	1049	-0.0591627	0.176225	0.615847	0.328538	0.960707	-0.174865	0.271252	0.15	NaN	Nan	NaN
aparcDesikanlhthicknesssupramarginal	1050	-0.0762605	0.0496241	0.308485	0.0644557	0.117432	-0.2315	0.104549	0.52	NaN	Nan	NaN
aparcDesikanlhthicknessfrontalpole	1051	-0.00165664	0.970891	0.996996	0.421264	0.505719	-0.0421188	0.714445	0.1	NaN	Nan	NaN
aparcDesikanlhthicknesstransversetemporal	1052	-0.037031	0.421398	0.829948	0.536352	0.632916	-0.119511	0.459977	0.16	NaN	Nan	NaN
aparcDesikanlhthicknessinsula	1053	-0.0449425	0.480094	0.860247	0.46989	0.502801	-0.101169	0.716848	<0.01	0.000720785	0.989587	<0.01
aparcDesikanrhthicknessGlobalMeanThickness	1054	-0.0236378	0.605727	0.905873	0.916326	0.894162	-0.184	0.140589	0.11	NaN	Nan	NaN
aparcDesikanrhthicknessbankssts	1055	0.109712	0.0178573	0.149507	0.260683	0.677125	-0.121379	0.0305469	0.1	NaN	Nan	NaN
aparcDesikanrhthicknesscaudalanteriorcingulate	1056	-0.0245479	0.588823	0.899235	0.166062	0.146317	-0.108176	0.44719	0.11	NaN	Nan	NaN
aparcDesikanrhthicknesscaudalmiddlefrontal	1057	-0.00901418	0.851378	0.972139	0.627957	0.892124	-0.0973932	0.448327	0.04	0.00925747	0.842008	0.09
aparcDesikanrhthicknesscuneus	1058	-0.00668138	0.886452	0.98321	0.8399	0.494145	-0.129295	0.275848	0.1	NaN	Nan	NaN
aparcDesikanrhthicknessentorhinal	1059	-0.0587365	0.238187	0.700391	0.285327	0.319774	-0.105361	0.700647	0.05	NaN	Nan	NaN
aparcDesikanrhthicknessfusiform	1060	-0.0574662	0.247172	0.711042	0.255822	0.371557	-0.174893	0.326766	0.03	-0.0794619	0.0837444	0.64
aparcDesikanrhthicknessinferiorparietal	1061	-0.0183439	0.668756	0.929082	0.81102	0.917798	-0.0467762	0.785582	0.24	NaN	Nan	NaN
aparcDesikanrhthicknessinferiortemporal	1062	-0.0490649	0.315043	0.764519	0.80449	0.407071	-0.0859214	0.756796	0.04	-0.0297285	0.474174	0.29
aparcDesikanrhthicknessisthmuscingulate	1063	-0.0180975	0.686657	0.934156	0.628321	0.889963	-0.0318981	0.899649	0.15	NaN	Nan	NaN
aparcDesikanrhthicknesslateraloccipital	1064	-0.0456272	0.280483	0.733693	0.125359	0.147089	-0.155133	0.281604	0.36	NaN	Nan	NaN
aparcDesikanrhthicknesslateralorbitofrontal	1065	0.00374104	0.930039	0.991666	0.896829	0.989372	-0.00496381	0.933265	0.28	NaN	Nan	NaN
aparcDesikanrhthicknesslingual	1066	0.0154278	0.739112	0.953689	0.975656	0.672716	-0.227404	0.0221734	0.12	NaN	Nan	NaN
aparcDesikanrhthicknessmedialorbitofrontal	1067	-0.010038	0.828254	0.969943	0.743915	0.243303	0.021283	0.781237	0.06	NaN	Nan	NaN
aparcDesikanrhthicknessmiddletemporal	1068	0.0813514	0.0517284	0.317277	0.0357637	0.204857	-0.0972634	0.0684174	0.28	NaN	Nan	NaN
aparcDesikanrhthicknessparahippocampal	1069	0.0501474	0.253584	0.716406	0.647665	0.831985	-0.163867	0.0351718	0.2	NaN	Nan	NaN
aparcDesikanrhthicknessparacentral	1070	-0.0233465	0.550889	0.888116	0.994628	0.915127	-0.218609	0.0447941	0.43	NaN	Nan	NaN
aparcDesikanrhthicknessparsopercularis	1071	0.0569528	0.14261	0.556835	0.400582	0.742885	0.0456746	0.903332	0.51	NaN	Nan	NaN
aparcDesikanrhthicknessparsorbitalis	1072	-0.0621753	0.109479	0.490659	0.659545	0.551527	-0.0796745	0.850174	0.6	NaN	Nan	NaN
aparcDesikanrhthicknessparstriangularis	1073	-0.00398724	0.918246	0.990216	0.59581	0.860309	0.0361758	0.665195	0.64	NaN	Nan	NaN
aparcDesikanrhthicknesspericalcarine	1074	0.0133634	0.730836	0.9508	0.611662	0.485896	-0.209937	0.0236211	0.75	NaN	Nan	NaN
aparcDesikanrhthicknesspostcentral	1075	-0.0446725	0.250135	0.712847	0.0687953	0.0698927	-0.230947	0.0545847	0.55	NaN	Nan	NaN
aparcDesikanrhthicknessposteriorcingulate	1076	0.0316875	0.469329	0.85303	0.504146	0.570561	-0.00824696	0.708114	0.24	NaN	Nan	NaN
aparcDesikanrhthicknessprecentral	1077	-0.014264	0.794183	0.965477	0.848879	0.984409	-0.211939	0.127472	<0.01	-0.0337495	0.518628	0.79
aparcDesikanrhthicknessprecuneus	1078	-0.0456606	0.276285	0.733693	0.399525	0.440116	-0.212244	0.0920197	0.17	NaN	Nan	NaN
aparcDesikanrhthicknessrostralanteriorcingulate	1079	-0.0296985	0.501587	0.865657	0.263696	0.175664	-0.123096	0.381954	0.19	NaN	Nan	NaN
aparcDesikanrhthicknessrostralmiddlefrontal	1080	0.00746941	0.88319	0.982293	0.54787	0.675135	-0.0990487	0.386117	0.02	0.0228531	0.631311	0.87
aparcDesikanrhthicknesssuperiorfrontal	1081	0.0229242	0.611939	0.909111	0.651024	0.859706	-0.142235	0.123117	0.13	NaN	Nan	NaN
aparcDesikanrhthicknesssuperiorparietal	1082	-0.0263528	0.586539	0.899121	0.961658	0.763811	-0.141521	0.324244	0.01	0.0440171	0.269144	0.17
aparcDesikanrhthicknesssuperiortemporal	1083	-0.0290817	0.501676	0.865657	0.293933	0.226305	-0.128453	0.341416	0.25	NaN	Nan	NaN
aparcDesikanrhthicknesssupramarginal	1084	-0.0473919	0.222459	0.679322	0.174877	0.079846	-0.1145	0.471417	0.83	NaN	Nan	NaN
aparcDesikanrhthicknessfrontalpole	1085	-0.0227585	0.557962	0.890405	0.965021	0.947458	-0.115056	0.324601	0.66	NaN	Nan	NaN
aparcDesikanrhthicknesstransversetemporal	1086	0.00892224	0.81834	0.968901	0.804477	0.98282	-0.00423589	0.88703	0.51	NaN	Nan	NaN
aparcDesikanrhthicknessinsula	1087	0.00821093	0.879629	0.981796	0.904976	0.718878	-0.00870301	0.898241	<0.01	0.00469742	0.920528	0.79
BAexvivolhthicknessBA1	1088	-0.119925	0.0035542	0.0418736	0.00186365	0.00833601	-0.302709	0.0588782	0.27	NaN	Nan	NaN
BAexvivolhthicknessBA2	1089	-0.0378117	0.341014	0.78482	0.126295	0.179708	-0.176856	0.143534	0.47	NaN	Nan	NaN
BAexvivolhthicknessBA3a	1090	-0.0902876	0.0201117	0.163174	0.222083	0.313285	-0.197004	0.256581	0.81	NaN	Nan	NaN
BAexvivolhthicknessBA3b	1091	-0.145931	0.000172162	0.00477083	0.00312254	0.0246681	-0.242913	0.301237	0.8	NaN	Nan	NaN
BAexvivolhthicknessBA4a	1092	-0.0610612	0.145989	0.560714	0.144618	0.120305	-0.187883	0.207013	0.18	NaN	Nan	NaN
BAexvivolhthicknessBA4p	1093	-0.0729471	0.113469	0.495563	0.214744	0.283354	-0.171333	0.37706	0.11	NaN	Nan	NaN
BAexvivolhthicknessBA6	1094	-0.102424	0.0218955	0.173707	0.075811	0.274931	-0.194773	0.392742	0.15	NaN	Nan	NaN
BAexvivolhthicknessBA44	1095	-0.0035057	0.928092	0.991666	0.539624	0.864363	-0.121251	0.212174	0.73	NaN	Nan	NaN
BAexvivolhthicknessBA45	1096	-0.0254391	0.512548	0.871598	0.213008	0.168737	-0.196875	0.074975	0.66	NaN	Nan	NaN
BAexvivolhthicknessV1	1097	-0.101291	0.0125726	0.116134	0.0226666	0.045958	-0.27093	0.0778491	0.38	NaN	Nan	NaN
BAexvivolhthicknessV2	1098	-0.111953	0.0182411	0.152396	0.0425147	0.0440931	-0.349418	0.0298663	0.1	NaN	Nan	NaN
BAexvivolhthicknessMT	1099	-0.0398868	0.40258	0.823792	0.198817	0.282896	-0.0677608	0.810399	0.05	NaN	Nan	NaN
BAexvivolhthicknessperirhinal	1100	-0.0706042	0.0917634	0.4454	0.54624	0.691891	-0.035044	0.727395	0.32	NaN	Nan	NaN
BAexvivolhthicknessentorhinal	1101	-0.043838	0.287999	0.739736	0.49677	0.550084	-0.130057	0.387401	0.38	NaN	Nan	NaN
BAexvivorhthicknessBA1	1102	-0.0742489	0.0836624	0.424241	0.120932	0.0687368	-0.24473	0.0920326	0.19	NaN	Nan	NaN
BAexvivorhthicknessBA2	1103	-0.03528	0.363768	0.799203	0.438028	0.133744	-0.220555	0.0557879	0.77	NaN	Nan	NaN
BAexvivorhthicknessBA3a	1104	0.00702912	0.87496	0.980623	0.651644	0.58493	-0.132622	0.190761	0.17	NaN	Nan	NaN
BAexvivorhthicknessBA3b	1105	-0.0503594	0.22539	0.682918	0.0200536	0.113599	-0.166736	0.243021	0.37	NaN	Nan	NaN
BAexvivorhthicknessBA4a	1106	-0.0329492	0.465089	0.851407	0.472158	0.515539	-0.249152	0.0386125	0.1	NaN	Nan	NaN
BAexvivorhthicknessBA4p	1107	-0.0144946	0.805076	0.965477	0.413076	0.250887	-0.256776	0.0792914	<0.01	-0.0104057	0.838079	0.86
BAexvivorhthicknessBA6	1108	-0.00979934	0.844659	0.97049	0.856021	0.556267	-0.140843	0.275897	0.04	0.0355387	0.426974	0.32
BAexvivorhthicknessBA44	1109	0.0187633	0.641121	0.91931	0.978466	0.978213	-0.0203038	0.690218	0.4	NaN	Nan	NaN
BAexvivorhthicknessBA45	1110	-0.00954375	0.805927	0.965477	0.585169	0.906848	0.0185123	0.766709	0.54	NaN	Nan	NaN
BAexvivorhthicknessV1	1111	0.000257916	0.994703	0.998728	0.258046	0.420963	-0.165404	0.0845596	0.79	NaN	Nan	NaN
BAexvivorhthicknessV2	1112	-0.0226562	0.643207	0.919368	0.134545	0.180427	-0.243818	0.0524724	0.06	NaN	Nan	NaN
BAexvivorhthicknessMT	1113	-0.0491887	0.294046	0.745416	0.14869	0.10878	-0.0845139	0.757157	0.08	NaN	Nan	NaN
BAexvivorhthicknessperirhinal	1114	-0.0603665	0.179174	0.62119	0.385506	0.234966	-0.128521	0.532249	0.12	NaN	Nan	NaN
BAexvivorhthicknessentorhinal	1115	0.0293008	0.549375	0.888116	0.273686	0.284938	-0.0188189	0.686369	0.08	NaN	Nan	NaN
aparcDKTatlaslhthicknesscaudalanteriorcingulate	1116	-0.0350744	0.366569	0.801402	0.157305	0.140254	-0.182439	0.122219	0.58	NaN	Nan	NaN
aparcDKTatlaslhthicknesscaudalmiddlefrontal	1117	-0.0320371	0.409524	0.829802	0.236428	0.237293	-0.151049	0.207471	0.68	NaN	Nan	NaN
aparcDKTatlaslhthicknesscuneus	1118	-0.0535884	0.225133	0.682918	0.0401647	0.120735	-0.267928	0.0360488	0.13	NaN	Nan	NaN
aparcDKTatlaslhthicknessentorhinal	1119	-0.0137408	0.753298	0.958045	0.517714	0.51638	0.0183067	0.763589	0.25	NaN	Nan	NaN
aparcDKTatlaslhthicknessfusiform	1120	-0.0382094	0.431113	0.834858	0.180195	0.245153	-0.0467843	0.942267	0.04	-0.0440998	0.260074	0.9
aparcDKTatlaslhthicknessinferiorparietal	1121	-0.0643066	0.15461	0.570724	0.364189	0.129931	-0.191463	0.240753	0.06	NaN	Nan	NaN
aparcDKTatlaslhthicknessinferiortemporal	1122	-0.070119	0.20362	0.649307	0.625287	0.731749	-0.183399	0.395748	<0.01	-0.0345266	0.479165	0.16
aparcDKTatlaslhthicknessisthmuscingulate	1123	0.0504521	0.194014	0.640775	0.242926	0.189745	0.114363	0.492547	0.66	NaN	Nan	NaN
aparcDKTatlaslhthicknesslateraloccipital	1124	-0.128256	0.00278011	0.0346194	0.00177642	0.0436046	-0.298438	0.0922939	0.23	NaN	Nan	NaN
aparcDKTatlaslhthicknesslateralorbitofrontal	1125	-0.0492714	0.268016	0.722854	0.548448	0.806655	-0.070879	0.842116	0.14	NaN	Nan	NaN
aparcDKTatlaslhthicknesslingual	1126	-0.041803	0.37589	0.806758	0.311012	0.337158	-0.224769	0.10077	0.1	NaN	Nan	NaN
aparcDKTatlaslhthicknessmedialorbitofrontal	1127	0.00205847	0.957899	0.996733	0.777115	0.933919	-0.0675853	0.461182	0.48	NaN	Nan	NaN
aparcDKTatlaslhthicknessmiddletemporal	1128	0.00926494	0.837567	0.97049	0.497808	0.74264	-0.0996539	0.317354	0.11	NaN	Nan	NaN
aparcDKTatlaslhthicknessparahippocampal	1129	-0.0795161	0.0406592	0.270717	0.212725	0.268563	-0.157118	0.405954	0.82	NaN	Nan	NaN
aparcDKTatlaslhthicknessparacentral	1130	-0.0419535	0.408018	0.827655	0.570392	0.881787	-0.259897	0.066544	0.03	-0.0663819	0.13812	0.69
aparcDKTatlaslhthicknessparsopercularis	1131	-0.0176595	0.649389	0.922175	0.729053	0.614137	-0.14937	0.164766	0.6	NaN	Nan	NaN
aparcDKTatlaslhthicknessparsorbitalis	1132	-0.0459629	0.267457	0.722854	0.143952	0.101416	-0.162932	0.239462	0.23	NaN	Nan	NaN
aparcDKTatlaslhthicknessparstriangularis	1133	-0.00519683	0.893574	0.984325	0.284464	0.292223	-0.126328	0.199795	0.51	NaN	Nan	NaN
aparcDKTatlaslhthicknesspericalcarine	1134	-0.0963311	0.0352536	0.241678	0.047077	0.0991411	-0.327772	0.028031	0.16	NaN	Nan	NaN
aparcDKTatlaslhthicknesspostcentral	1135	-0.111617	0.00406067	0.0464498	0.0168844	0.0239092	-0.263054	0.112786	0.63	NaN	Nan	NaN
aparcDKTatlaslhthicknessposteriorcingulate	1136	0.00916622	0.828202	0.969943	0.144746	0.351728	-0.125167	0.182892	0.25	NaN	Nan	NaN
aparcDKTatlaslhthicknessprecentral	1137	-0.0967599	0.0127415	0.117144	0.00977473	0.0573459	-0.182002	0.362132	0.63	NaN	Nan	NaN
aparcDKTatlaslhthicknessprecuneus	1138	-0.0674032	0.177473	0.61911	0.306804	0.328984	-0.313927	0.0327264	<0.01	-0.0527435	0.269374	0.78
aparcDKTatlaslhthicknessrostralanteriorcingulate	1139	0.00998109	0.81395	0.967934	0.685171	0.844896	-0.0419082	0.614967	0.18	NaN	Nan	NaN
aparcDKTatlaslhthicknessrostralmiddlefrontal	1140	-0.0319222	0.414928	0.829948	0.785715	0.827937	-0.124731	0.325616	0.41	NaN	Nan	NaN
aparcDKTatlaslhthicknesssuperiorfrontal	1141	-0.0375403	0.456343	0.846186	0.951558	0.736338	-0.184359	0.2241	0.05	NaN	Nan	NaN
aparcDKTatlaslhthicknesssuperiorparietal	1142	-0.0905202	0.0553322	0.330398	0.578775	0.800608	-0.246666	0.165486	0.03	-0.0631769	0.139633	0.18
aparcDKTatlaslhthicknesssuperiortemporal	1143	-0.0507304	0.260234	0.720425	0.425732	0.94215	-0.167827	0.27998	0.1	NaN	Nan	NaN
aparcDKTatlaslhthicknesssupramarginal	1144	-0.0760112	0.0503749	0.311675	0.0453992	0.182375	-0.215961	0.141069	0.54	NaN	Nan	NaN
aparcDKTatlaslhthicknesstransversetemporal	1145	-0.0409148	0.377898	0.809307	0.410618	0.506715	-0.133024	0.41203	0.11	NaN	Nan	NaN
aparcDKTatlaslhthicknessinsula	1146	-0.0539815	0.382092	0.810181	0.893715	0.712571	-0.0871928	0.825458	<0.01	-0.0446135	0.372832	0.8
aparcDKTatlasrhthicknesscaudalanteriorcingulate	1147	-0.018071	0.705938	0.940786	0.0662093	0.138168	-0.12117	0.372981	0.12	NaN	Nan	NaN
aparcDKTatlasrhthicknesscaudalmiddlefrontal	1148	-0.010138	0.833101	0.970288	0.643846	0.991485	-0.105558	0.412437	0.03	0.0076761	0.869333	0.12
aparcDKTatlasrhthicknesscuneus	1149	-0.00497397	0.907421	0.987473	0.371642	0.314207	-0.153321	0.144639	0.13	NaN	Nan	NaN
aparcDKTatlasrhthicknessentorhinal	1150	-0.046135	0.388402	0.814692	0.527605	0.563246	-0.06512	0.884307	0.02	-0.0260288	0.600289	0.29
aparcDKTatlasrhthicknessfusiform	1151	-0.0591127	0.244699	0.709051	0.566328	0.290715	-0.201728	0.242139	0.05	NaN	Nan	NaN
aparcDKTatlasrhthicknessinferiorparietal	1152	-0.0155523	0.713786	0.9419	0.920585	0.924164	-0.0537968	0.711167	0.3	NaN	Nan	NaN
aparcDKTatlasrhthicknessinferiortemporal	1153	-0.0517869	0.283574	0.735572	0.617672	0.4747	-0.0799258	0.811122	0.06	NaN	Nan	NaN
aparcDKTatlasrhthicknessisthmuscingulate	1154	-0.018175	0.688514	0.934863	0.535366	0.843823	-0.0382724	0.855776	0.07	NaN	Nan	NaN
aparcDKTatlasrhthicknesslateraloccipital	1155	-0.054073	0.20164	0.649307	0.108379	0.112059	-0.165195	0.275176	0.29	NaN	Nan	NaN
aparcDKTatlasrhthicknesslateralorbitofrontal	1156	0.0186045	0.695487	0.936278	0.252075	0.391005	-0.000365958	0.870016	0.1	NaN	Nan	NaN
aparcDKTatlasrhthicknesslingual	1157	0.0144065	0.756752	0.958208	0.941181	0.671675	-0.229247	0.0222655	0.15	NaN	Nan	NaN
aparcDKTatlasrhthicknessmedialorbitofrontal	1158	0.0341352	0.471245	0.854557	0.403701	0.456566	0.0459944	0.918279	0.05	NaN	Nan	NaN
aparcDKTatlasrhthicknessmiddletemporal	1159	0.0882488	0.0476952	0.301253	0.0157262	0.145408	-0.0918228	0.0861603	0.13	NaN	Nan	NaN
aparcDKTatlasrhthicknessparahippocampal	1160	0.0503299	0.243143	0.706093	0.746268	0.9393	-0.175778	0.0221257	0.25	NaN	Nan	NaN
aparcDKTatlasrhthicknessparacentral	1161	-0.0249321	0.537162	0.884037	0.787851	0.967629	-0.229433	0.0364143	0.28	NaN	Nan	NaN
aparcDKTatlasrhthicknessparsopercularis	1162	0.0610324	0.116145	0.502232	0.545729	0.844321	0.0528913	0.931001	0.48	NaN	Nan	NaN
aparcDKTatlasrhthicknessparsorbitalis	1163	-0.0878702	0.0236968	0.182745	0.163536	0.0933337	-0.0497803	0.685171	0.48	NaN	Nan	NaN
aparcDKTatlasrhthicknessparstriangularis	1164	-0.000299778	0.993843	0.998658	0.742793	0.89323	0.0711051	0.44389	0.69	NaN	Nan	NaN
aparcDKTatlasrhthicknesspericalcarine	1165	0.0182427	0.638626	0.918367	0.612791	0.507825	-0.198578	0.0274676	0.84	NaN	Nan	NaN
aparcDKTatlasrhthicknesspostcentral	1166	-0.0428222	0.270293	0.727094	0.0797443	0.0624093	-0.230557	0.0528736	0.45	NaN	Nan	NaN
aparcDKTatlasrhthicknessposteriorcingulate	1167	0.0317101	0.482589	0.860872	0.385323	0.457756	-0.0265712	0.595591	0.12	NaN	Nan	NaN
aparcDKTatlasrhthicknessprecentral	1168	-0.0159488	0.7678	0.959595	0.928385	0.850063	-0.215072	0.11974	0.01	0.0301335	0.597788	0.3
aparcDKTatlasrhthicknessprecuneus	1169	-0.0457076	0.280818	0.733693	0.451367	0.413277	-0.202588	0.11811	0.21	NaN	Nan	NaN
aparcDKTatlasrhthicknessrostralanteriorcingulate	1170	-0.0114109	0.813876	0.967934	0.906082	0.440923	-0.10761	0.412101	0.03	NA	NA
aparcDKTatlasrhthicknessrostralmiddlefrontal	1171	0.00688672	0.889444	0.983991	0.815826	0.853294	-0.112875	0.315844	<0.01	0.0218014	0.638914	0.9
aparcDKTatlasrhthicknesssuperiorfrontal	1172	0.00638335	0.892038	0.984131	0.466128	0.874327	-0.151249	0.159381	0.03	0.0563032	8	0.53
aparcDKTatlasrhthicknesssuperiorparietal	1173	-0.0298218	0.541626	0.887527	0.87627	0.810501	-0.138361	0.357598	0.05	NaN	Nan	NaN
aparcDKTatlasrhthicknesssuperiortemporal	1174	-0.0225314	0.591626	0.900073	0.936214	0.465967	-0.143641	0.229009	0.32	NaN	Nan	NaN
aparcDKTatlasrhthicknesssupramarginal	1175	-0.052786	0.174186	0.61311	0.114396	0.0945468	-0.112854	0.51865	0.87	NaN	Nan	NaN
aparcDKTatlasrhthicknesstransversetemporal	1176	0.00622637	0.872659	0.978881	0.605482	0.909662	0.0014854	0.959168	0.5	NaN	Nan	NaN
aparcDKTatlasrhthicknessinsula	1177	-0.018731	0.764268	0.959174	0.876541	0.932556	-0.0315961	0.932717	<0.01	-0.00507288	0.918964	0.16
aparca2009slhthicknessGSfrontomargin	1178	0.016372	0.689899	0.934863	0.916258	0.922178	0.157616	0.14786	0.3	NaN	Nan	NaN
aparca2009slhthicknessGSoccipitalinf	1179	-0.0626299	0.112333	0.493889	0.830687	0.910855	-0.123212	0.527004	0.36	NaN	Nan	NaN
aparca2009slhthicknessGSparacentral	1180	-0.0737234	0.101383	0.46879	0.195519	0.187574	-0.232596	0.137221	0.16	NaN	Nan	NaN
aparca2009slhthicknessGSsubcentral	1181	-0.0643311	0.106418	0.481624	0.430083	0.398369	-0.119194	0.571026	0.38	NaN	Nan	NaN
aparca2009slhthicknessGStransvfrontopol	1182	0.0218649	0.621296	0.912887	0.93489	0.996508	-0.0653348	0.415608	0.22	NaN	Nan	NaN
aparca2009slhthicknessGScingulAnt	1183	0.0499994	0.198043	0.644968	0.65128	0.745942	-0.049604	0.28869	0.46	NaN	Nan	NaN
aparca2009slhthicknessGScingulMidAnt	1184	0.0127559	0.748398	0.956851	0.795547	0.661366	-0.125399	0.145981	0.41	NaN	Nan	NaN
aparca2009slhthicknessGScingulMidPost	1185	0.0102064	0.802081	0.965477	0.972831	0.599094	-0.227933	0.0166228	0.21	NaN	Nan	NaN
aparca2009slhthicknessGcingulPostdorsal	1186	0.00784482	0.839961	0.97049	0.745019	0.637793	-0.0575496	0.48269	0.46	NaN	Nan	NaN
aparca2009slhthicknessGcingulPostventral	1187	-0.0102216	0.824544	0.969943	0.544353	0.74465	-0.00385959	0.954895	0.07	NaN	Nan	NaN
aparca2009slhthicknessGcuneus	1188	-0.0508825	0.242385	0.705245	0.375437	0.388101	-0.177587	0.224456	0.28	NaN	Nan	NaN
aparca2009slhthicknessGfrontinfOpercular	1189	-0.0523956	0.202845	0.649307	0.0711365	0.0714698	-0.156501	0.293191	0.36	NaN	Nan	NaN
aparca2009slhthicknessGfrontinfOrbital	1190	-0.0368942	0.403904	0.82458	0.05191	0.0470034	-0.133285	0.366674	0.07	NaN	Nan	NaN
aparca2009slhthicknessGfrontinfTriangul	1191	-0.0257297	0.50774	0.868057	0.239702	0.330122	-0.13042	0.265443	0.64	NaN	Nan	NaN
aparca2009slhthicknessGfrontmiddle	1192	-0.0541847	0.163051	0.587013	0.312407	0.207025	-0.136385	0.379187	0.65	NaN	Nan	NaN
aparca2009slhthicknessGfrontsup	1193	-0.07603	0.135255	0.548122	0.855267	0.941055	-0.228628	0.210407	0.03	-0.0546464	0.213935	0.27
aparca2009slhthicknessGInslgScentins	1194	-0.0580214	0.325227	0.772671	0.986996	0.764687	-0.203384	0.306237	<0.01	-0.0335709	0.483247	0.24
aparca2009slhthicknessGinsularshort	1195	-0.0469283	0.264191	0.72246	0.863403	0.832536	-0.0406339	0.951054	0.25	NaN	Nan	NaN
aparca2009slhthicknessGoccipitalmiddle	1196	-0.103924	0.0162276	0.140342	0.165089	0.453323	-0.188739	0.417632	0.25	NaN	Nan	NaN
aparca2009slhthicknessGoccipitalsup	1197	-0.0985696	0.011163	0.105087	0.0818592	0.164634	-0.296709	0.0420079	0.43	NaN	Nan	NaN
aparca2009slhthicknessGoctemplatfusifor	1198	-0.0533626	0.227835	0.684895	0.497646	0.596947	-0.0507972	0.981043	0.14	NaN	Nan	NaN
aparca2009slhthicknessGoctempmedLingual	1199	-0.0422719	0.368113	0.801402	0.484314	0.543287	-0.198602	0.162443	0.09	NaN	Nan	NaN
aparca2009slhthicknessGoctempmedParahip	1200	-0.0494273	0.203226	0.649307	0.960988	0.932756	-0.0818693	0.726465	0.56	NaN	Nan	NaN
aparca2009slhthicknessGorbital	1201	-0.0760422	0.0722935	0.38599	0.0346256	0.116136	-0.182972	0.293783	0.33	NaN	Nan	NaN
aparca2009slhthicknessGparietinfAngular	1202	-0.0821581	0.0621516	0.354444	0.284538	0.252754	-0.131373	0.646139	0.26	NaN	Nan	NaN
aparca2009slhthicknessGparietinfSupramar	1203	-0.0735113	0.0584357	0.344228	0.0733049	0.147299	-0.189024	0.220638	0.86	NaN	Nan	NaN
aparca2009slhthicknessGparietalsup	1204	-0.104484	0.0186968	0.153776	0.34759	0.8606	-0.213976	0.306311	0.17	NaN	Nan	NaN
aparca2009slhthicknessGpostcentral	1205	-0.0891536	0.0228165	0.178141	0.0329683	0.0326285	-0.254826	0.084534	0.49	NaN	Nan	NaN
aparca2009slhthicknessGprecentral	1206	-0.105805	0.00737198	0.0759079	0.0107222	0.0835755	-0.18018	0.436727	0.51	NaN	Nan	NaN
aparca2009slhthicknessGprecuneus	1207	-0.0913072	0.0641659	0.36122	0.0159829	0.0315234	-0.266317	0.13516	0.08	NaN	Nan	NaN
aparca2009slhthicknessGrectus	1208	0.0262767	0.522717	0.875748	0.947158	0.889537	-0.0199492	0.644037	0.28	NaN	Nan	NaN
aparca2009slhthicknessGsubcallosal	1209	-0.0520879	0.203476	0.649307	0.614504	0.652289	-0.0678958	0.874271	0.37	NaN	Nan	NaN
aparca2009slhthicknessGtempsupGTtransv	1210	-0.0623208	0.154422	0.570705	0.404811	0.326548	-0.141453	0.455554	0.28	NaN	Nan	NaN
aparca2009slhthicknessGtempsupLateral	1211	-0.0681242	0.115523	0.500961	0.287818	0.775725	-0.121651	0.611142	0.23	NaN	Nan	NaN
aparca2009slhthicknessGtempsupPlanpolar	1212	-0.0384598	0.322135	0.769401	0.812632	0.704258	-0.0252427	0.886525	0.65	NaN	Nan	NaN
aparca2009slhthicknessGtempsupPlantempo	1213	-0.0803024	0.0680414	0.374466	0.28735	0.398835	-0.157987	0.466483	0.25	NaN	Nan	NaN
aparca2009slhthicknessGtemporalinf	1214	-0.105437	0.0791565	0.409843	0.489768	0.818316	-0.198091	0.52514	<0.01	-0.0570725	0.0880979	0.04
aparca2009slhthicknessGtemporalmiddle	1215	0.0209818	0.645793	0.920056	0.519661	0.291321	-0.0473929	0.537406	0.12	NaN	Nan	NaN
aparca2009slhthicknessLatFisantHorizont	1216	0.0443345	0.302818	0.75053	0.905479	0.791962	-0.0960549	0.171274	0.25	NaN	Nan	NaN
aparca2009slhthicknessLatFisantVertical	1217	0.015429	0.728952	0.9508	0.713859	0.634252	-0.099011	0.285437	0.1	NaN	Nan	NaN
aparca2009slhthicknessLatFispost	1218	-0.025507	0.564789	0.892243	0.700516	0.727965	-0.0499958	0.82066	0.16	NaN	Nan	NaN
aparca2009slhthicknessPoleoccipital	1219	-0.12708	0.00144638	0.0221459	0.0108431	0.0745155	-0.270325	0.132407	0.39	NaN	Nan	NaN
aparca2009slhthicknessPoletemporal	1220	0.00183797	0.965871	0.996996	0.815261	0.875524	-0.0859612	0.398077	0.28	NaN	Nan	NaN
aparca2009slhthicknessScalcarine	1221	-0.0811426	0.0773545	0.405415	0.112455	0.0527497	-0.282572	0.060802	0.07	NaN	Nan	NaN
aparca2009slhthicknessScentral	1222	-0.102633	0.0116982	0.108824	0.0123428	0.0418875	-0.239681	0.157449	0.39	NaN	Nan	NaN
aparca2009slhthicknessScingulMarginalis	1223	-0.0230133	0.576866	0.897459	0.148263	0.237127	-0.114635	0.357607	0.23	NaN	Nan	NaN
aparca2009slhthicknessScircularinsulaant	1224	-0.0557161	0.276338	0.733693	0.705645	0.68244	-0.0493294	0.959209	<0.01	NA	NA
aparca2009slhthicknessScircularinsulainf	1225	-0.0248601	0.671603	0.930559	0.497521	0.862514	-0.0677314	0.764193	<0.01	-0.0225729	0.675251	0.92
aparca2009slhthicknessScircularinsulasup	1226	-0.098208	0.077374	0.405415	0.829686	0.81404	-0.137365	0.77265	<0.01	-0.0671127	0.116789	0.25
aparca2009slhthicknessScollattransvant	1227	0.0418471	0.328115	0.772671	0.853849	0.997376	0.0683329	0.799587	0.23	NaN	Nan	NaN
aparca2009slhthicknessScollattransvpost	1228	-0.00305971	0.946672	0.995232	0.55662	0.493421	-0.0626801	0.591911	0.12	NaN	Nan	NaN
aparca2009slhthicknessSfrontinf	1229	0.0571238	0.141415	0.554249	0.969641	0.758409	-0.08974	0.123421	0.66	NaN	Nan	NaN
aparca2009slhthicknessSfrontmiddle	1230	0.0270089	0.543247	0.887527	0.953842	0.70632	-0.0909731	0.269293	0.19	NaN	Nan	NaN
aparca2009slhthicknessSfrontsup	1231	-0.034114	0.441635	0.841974	0.182864	0.193124	-0.1381	0.330828	0.16	NaN	Nan	NaN
aparca2009slhthicknessSintermprimJensen	1232	-0.0683295	0.0787121	0.408811	0.0799275	0.251477	-0.154003	0.35995	0.87	NaN	Nan	NaN
aparca2009slhthicknessSintraparietPtrans	1233	-0.0567703	0.203479	0.649307	0.234279	0.192756	-0.208983	0.151926	0.11	NaN	Nan	NaN
aparca2009slhthicknessSocmiddleLunatus	1234	-0.0336265	0.39106	0.816914	0.869829	0.1727	-0.22647	0.0472605	0.41	NaN	Nan	NaN
aparca2009slhthicknessSocsuptransversal	1235	-0.0383881	0.411929	0.829948	0.874275	0.887231	-0.256977	0.0443873	0.08	NaN	Nan	NaN
aparca2009slhthicknessSoccipitalant	1236	-0.0436317	0.275747	0.733693	0.0947713	0.0978369	-0.167072	0.19717	0.32	NaN	Nan	NaN
aparca2009slhthicknessSoctemplat	1237	0.00198124	0.962209	0.996733	0.567871	0.538851	0.051852	0.623937	0.27	NaN	Nan	NaN
aparca2009slhthicknessSoctempmedLingual	1238	-0.0289711	0.566542	0.892243	0.0684547	0.0525266	-0.223223	0.103876	0.07	NaN	Nan	NaN
aparca2009slhthicknessSorbitallateral	1239	0.0643998	0.0973505	0.461535	0.147508	0.233429	0.0500809	0.879051	0.52	NaN	Nan	NaN
aparca2009slhthicknessSorbitalmedolfact	1240	-0.00706409	0.855702	0.972802	0.487092	0.531308	0.0501393	0.538606	0.62	NaN	Nan	NaN
aparca2009slhthicknessSorbitalHShaped	1241	-0.0150906	0.740266	0.953814	0.562354	0.698574	0.00194645	0.878052	0.1	NaN	Nan	NaN
aparca2009slhthicknessSparietooccipital	1242	-0.0298677	0.530123	0.881747	0.606804	0.53874	-0.334628	0.0037324	0.11	NaN	Nan	NaN
aparca2009slhthicknessSpericallosal	1243	0.0114914	0.787179	0.965256	0.713702	0.741932	0.0134807	0.984717	0.24	NaN	Nan	NaN
aparca2009slhthicknessSpostcentral	1244	-0.0216351	0.602607	0.905873	0.321829	0.358382	-0.157322	0.170948	0.29	NaN	Nan	NaN
aparca2009slhthicknessSprecentralinfpart	1245	-0.0109023	0.781434	0.964824	0.863082	0.752517	-0.158159	0.122475	0.38	NaN	Nan	NaN
aparca2009slhthicknessSprecentralsuppart	1246	-0.0278109	0.500838	0.865657	0.0738359	0.0882097	-0.102907	0.453161	0.28	NaN	Nan	NaN
aparca2009slhthicknessSsuborbital	1247	-0.0128352	0.757778	0.958208	0.222727	0.248961	-0.143594	0.188486	0.25	NaN	Nan	NaN
aparca2009slhthicknessSsubparietal	1248	0.0176596	0.746462	0.95585	0.451195	0.606688	-0.226356	0.0556598	<0.01	0.103308	0.0328809	0.5
aparca2009slhthicknessStemporalinf	1249	-0.0297498	0.45589	0.845793	0.905764	0.898383	-0.0982403	0.479011	0.44	NaN	Nan	NaN
aparca2009slhthicknessStemporalsup	1250	-0.0114397	0.789268	0.965477	0.474345	0.277018	-0.17685	0.101827	0.24	NaN	Nan	NaN
aparca2009slhthicknessStemporaltransverse	1251	-0.0411275	0.307516	0.753941	0.613013	0.485946	-0.164675	0.199921	0.38	NaN	Nan	NaN
aparca2009srhthicknessGSfrontomargin	1252	0.0240409	0.629747	0.915087	0.451715	0.384495	-0.104729	0.283139	0.04	0.0303556	0.480102	0.92
aparca2009srhthicknessGSoccipitalinf	1253	-0.0269972	0.498448	0.865657	0.377944	0.493025	-0.051766	0.798915	0.44	NaN	Nan	NaN
aparca2009srhthicknessGSparacentral	1254	-0.0284304	0.548892	0.888116	0.805738	0.921992	-0.240467	0.0554712	0.06	NaN	Nan	NaN
aparca2009srhthicknessGSsubcentral	1255	-0.00611655	0.877931	0.981437	0.849302	0.747818	-0.0982761	0.337449	0.42	NaN	Nan	NaN
aparca2009srhthicknessGStransvfrontopol	1256	-0.018504	0.69111	0.934863	0.651592	0.53915	-0.153763	0.225538	0.07	NaN	Nan	NaN
aparca2009srhthicknessGScingulAnt	1257	-0.0174795	0.652727	0.925173	0.400586	0.195161	-0.153438	0.152172	0.55	NaN	Nan	NaN
aparca2009srhthicknessGScingulMidAnt	1258	0.0559131	0.150044	0.566944	0.410882	0.755341	-0.108099	0.0874814	0.58	NaN	Nan	NaN
aparca2009srhthicknessGScingulMidPost	1259	0.0707988	0.0683687	0.375217	0.210441	0.237434	-0.0655476	0.151068	0.86	NaN	Nan	NaN
aparca2009srhthicknessGcingulPostdorsal	1260	-0.0169429	0.662721	0.927753	0.900427	0.901286	-0.084366	0.469369	0.82	NaN	Nan	NaN
aparca2009srhthicknessGcingulPostventral	1261	0.0121705	0.80911	0.965477	0.564104	0.543453	-0.0192303	0.798211	0.04	-0.0106935	0.81021	0.17
aparca2009srhthicknessGcuneus	1262	0.00248401	0.958389	0.996733	0.921394	0.59306	-0.113155	0.313483	0.11	NaN	Nan	NaN
aparca2009srhthicknessGfrontinfOpercular	1263	0.0179102	0.668892	0.929082	0.999185	0.884229	0.0557938	0.710348	0.34	NaN	Nan	NaN
aparca2009srhthicknessGfrontinfOrbital	1264	-0.079618	0.0404077	0.269499	0.794788	0.995538	-0.0370208	0.646348	0.75	NaN	Nan	NaN
aparca2009srhthicknessGfrontinfTriangul	1265	-0.00803007	0.836233	0.970288	0.925235	0.930072	-0.0150827	0.939294	0.87	NaN	Nan	NaN
aparca2009srhthicknessGfrontmiddle	1266	-0.00811192	0.874358	0.980507	0.64316	0.567538	-0.10806	0.420896	0.02	-0.00616678	0.885995	0.97
aparca2009srhthicknessGfrontsup	1267	-0.0279401	0.510394	0.869522	0.975831	0.786637	-0.160443	0.191472	0.15	NaN	Nan	NaN
aparca2009srhthicknessGInslgScentins	1268	-0.0508121	0.276618	0.733693	0.375398	0.329437	-0.147649	0.391188	0.09	NaN	Nan	NaN
aparca2009srhthicknessGinsularshort	1269	-0.000456778	0.992899	0.998658	0.876294	0.757908	-0.000108656	0.997782	0.02	0.0295553	0.513926	0.26
aparca2009srhthicknessGoccipitalmiddle	1270	-0.0269165	0.561474	0.892243	0.537811	0.429738	0.0173518	0.694951	0.16	NaN	Nan	NaN
aparca2009srhthicknessGoccipitalsup	1271	-0.0120536	0.784788	0.965256	0.986418	0.986325	-0.129437	0.268562	0.1	NaN	Nan	NaN
aparca2009srhthicknessGoctemplatfusifor	1272	-0.0581271	0.189753	0.636011	0.672293	0.927397	-0.171217	0.28911	0.27	NaN	Nan	NaN
aparca2009srhthicknessGoctempmedLingual	1273	0.0270906	0.545374	0.887527	0.759793	0.831269	-0.188259	0.0379998	0.1	NaN	Nan	NaN
aparca2009srhthicknessGoctempmedParahip	1274	0.00193721	0.960913	0.996733	0.34064	0.498129	-0.108908	0.242568	0.5	NaN	Nan	NaN
aparca2009srhthicknessGorbital	1275	-0.0301225	0.438077	0.839093	0.978354	0.951453	0.00228884	0.726711	0.72	NaN	Nan	NaN
aparca2009srhthicknessGparietinfAngular	1276	-0.000725276	0.985104	0.997749	0.895703	0.96242	0.0313066	0.729777	0.66	NaN	Nan	NaN
aparca2009srhthicknessGparietinfSupramar	1277	-0.0571828	0.141004	0.554005	0.257058	0.125108	-0.123702	0.475268	0.98	NaN	Nan	NaN
aparca2009srhthicknessGparietalsup	1278	-0.0432666	0.305403	0.752511	0.670541	0.77917	-0.120067	0.452767	0.27	NaN	Nan	NaN
aparca2009srhthicknessGpostcentral	1279	-0.0675818	0.0818967	0.419068	0.0722949	0.0685952	-0.230757	0.0889944	0.7	NaN	Nan	NaN
aparca2009srhthicknessGprecentral	1280	-0.0132805	0.805831	0.965477	0.922807	0.699158	-0.190408	0.169155	<0.01	-0.000755438	0.98864	0.01
aparca2009srhthicknessGprecuneus	1281	-0.0752719	0.0985496	0.463878	0.399007	0.286482	-0.127829	0.635464	0.12	NaN	Nan	NaN
aparca2009srhthicknessGrectus	1282	0.00994151	0.824672	0.969943	0.9157	0.682554	0.0653388	0.611756	0.13	NaN	Nan	NaN
aparca2009srhthicknessGsubcallosal	1283	0.066889	0.085079	0.428663	0.042262	0.16294	-0.0356646	0.275029	0.31	NaN	Nan	NaN
aparca2009srhthicknessGtempsupGTtransv	1284	-0.0128134	0.750963	0.958008	0.985659	0.724378	-0.0549803	0.667898	0.3	NaN	Nan	NaN
aparca2009srhthicknessGtempsupLateral	1285	-0.0505147	0.193459	0.640775	0.163005	0.190363	-0.165968	0.220864	0.45	NaN	Nan	NaN
aparca2009srhthicknessGtempsupPlanpolar	1286	-0.0276689	0.47629	0.859726	0.567153	0.786254	-0.0151837	0.892768	0.67	NaN	Nan	NaN
aparca2009srhthicknessGtempsupPlantempo	1287	-0.0347132	0.417128	0.829948	0.363168	0.132352	-0.239148	0.0392762	0.11	NaN	Nan	NaN
aparca2009srhthicknessGtemporalinf	1288	-0.0405394	0.383144	0.810181	0.864184	0.861219	-0.0904354	0.659213	0.13	NaN	Nan	NaN
aparca2009srhthicknessGtemporalmiddle	1289	0.0464398	0.350343	0.792609	0.126379	0.145737	-0.121523	0.155993	0.05	NaN	Nan	NaN
aparca2009srhthicknessLatFisantHorizont	1290	-0.0282633	0.466883	0.851407	0.523758	0.464167	0.0211475	0.59489	0.85	NaN	Nan	NaN
aparca2009srhthicknessLatFisantVertical	1291	0.0599711	0.229353	0.686838	0.197436	0.847018	-0.0639945	0.302202	0.04	NA	A	NA
aparca2009srhthicknessLatFispost	1292	-0.0102963	0.818936	0.969177	0.693514	0.677469	-0.0712501	0.577156	0.14	NaN	Nan	NaN
aparca2009srhthicknessPoleoccipital	1293	-0.0636841	0.101122	0.468134	0.164789	0.0952125	-0.188952	0.185455	0.57	NaN	Nan	NaN
aparca2009srhthicknessPoletemporal	1294	-0.0450444	0.266717	0.722854	0.462463	0.786306	-0.0254632	0.843059	0.29	NaN	Nan	NaN
aparca2009srhthicknessScalcarine	1295	0.018805	0.628315	0.914197	0.915364	0.91224	-0.207387	0.0220707	0.4	NaN	Nan	NaN
aparca2009srhthicknessScentral	1296	0.000212038	0.99684	0.999494	0.808047	0.52773	-0.181939	0.152866	<0.01	NA	NA
aparca2009srhthicknessScingulMarginalis	1297	-0.0381494	0.471039	0.854557	0.92991	0.771896	-0.255055	0.0814159	0.03	0.0468871	0.248984	0.11
aparca2009srhthicknessScircularinsulaant	1298	-0.0408399	0.293116	0.744616	0.575144	0.571286	0.00211548	0.643597	0.7	NaN	Nan	NaN
aparca2009srhthicknessScircularinsulainf	1299	0.0209494	0.692039	0.935231	0.0605984	0.267809	-0.00891783	0.816848	0.01	NA	NA
aparca2009srhthicknessScircularinsulasup	1300	0.00554612	0.902442	0.985598	0.650134	0.680448	-0.0196824	0.819116	0.12	NaN	Nan	NaN
aparca2009srhthicknessScollattransvant	1301	-0.0357469	0.376009	0.806758	0.635474	0.816603	-0.0643332	0.771464	0.37	NaN	Nan	NaN
aparca2009srhthicknessScollattransvpost	1302	0.00415596	0.914801	0.988398	0.490382	0.538148	-0.122574	0.180602	0.56	NaN	Nan	NaN
aparca2009srhthicknessSfrontinf	1303	0.0459996	0.287903	0.739736	0.897114	0.98382	0.0219204	0.819526	0.23	NaN	Nan	NaN
aparca2009srhthicknessSfrontmiddle	1304	0.0136026	0.797469	0.965477	0.66271	0.618172	-0.0800696	0.465981	0.01	0.0446931	0.410424	0.65
aparca2009srhthicknessSfrontsup	1305	0.0685063	0.113399	0.495563	0.342196	0.294764	-0.00346594	0.492961	0.23	NaN	Nan	NaN
aparca2009srhthicknessSintermprimJensen	1306	-0.073016	0.060172	0.348467	0.270926	0.278142	-0.0525599	0.825276	0.99	NaN	Nan	NaN
aparca2009srhthicknessSintraparietPtrans	1307	-0.0161445	0.744287	0.955334	0.783657	0.952839	-0.154599	0.243754	0.06	NaN	Nan	NaN
aparca2009srhthicknessSocmiddleLunatus	1308	-0.00281811	0.942167	0.99367	0.267251	0.223016	-0.184626	0.0601304	0.68	NaN	Nan	NaN
aparca2009srhthicknessSocsuptransversal	1309	-0.0239156	0.59953	0.904236	0.463517	0.198238	-0.18961	0.124978	0.09	NaN	Nan	NaN
aparca2009srhthicknessSoccipitalant	1310	-0.0395588	0.308516	0.755921	0.560002	0.577569	-0.0778373	0.68415	0.49	NaN	Nan	NaN
aparca2009srhthicknessSoctemplat	1311	-0.0687236	0.186117	0.631355	0.695176	0.770103	-0.00054835	0.589542	<0.01	-0.0382422	0.294789	0.01
aparca2009srhthicknessSoctempmedLingual	1312	0.0232646	0.665088	0.928599	0.439138	0.453466	-0.261058	0.020797	<0.01	0.0278375	0.550813	0.9
aparca2009srhthicknessSorbitallateral	1313	-0.0143392	0.712036	0.9419	0.741486	0.896797	-0.0321482	0.847558	0.74	NaN	Nan	NaN
aparca2009srhthicknessSorbitalmedolfact	1314	0.0109829	0.842145	0.97049	0.607621	0.525372	0.217846	0.112989	0.01	0.0338753	0.476795	0.73
aparca2009srhthicknessSorbitalHShaped	1315	0.0651581	0.145279	0.55882	0.243937	0.561138	0.0337273	0.773164	0.2	NaN	Nan	NaN
aparca2009srhthicknessSparietooccipital	1316	0.0244569	0.52896	0.880614	0.865207	0.660572	-0.140933	0.0850329	0.71	NaN	Nan	NaN
aparca2009srhthicknessSpericallosal	1317	-0.0383969	0.508349	0.868057	0.165408	0.236505	-0.0924167	0.702411	<0.01	-0.08505	0.0702991	0.52
aparca2009srhthicknessSpostcentral	1318	-0.0128273	0.741238	0.95469	0.526703	0.167913	-0.161242	0.119725	0.67	NaN	Nan	NaN
aparca2009srhthicknessSprecentralinfpart	1319	-0.0257864	0.525522	0.877357	0.461022	0.33694	-0.149554	0.202734	0.33	NaN	Nan	NaN
aparca2009srhthicknessSprecentralsuppart	1320	0.0271359	0.562106	0.892243	0.308617	0.362773	-0.16641	0.0785242	0.1	NaN	Nan	NaN
aparca2009srhthicknessSsuborbital	1321	-0.00106471	0.980112	0.997095	0.269619	0.256177	0.0285704	0.775899	0.19	NaN	Nan	NaN
aparca2009srhthicknessSsubparietal	1322	0.00472186	0.922517	0.991666	0.936566	0.935251	-0.171072	0.126833	0.05	NaN	Nan	NaN
aparca2009srhthicknessStemporalinf	1323	0.0273995	0.480596	0.860247	0.529586	0.745482	-0.0317946	0.524699	0.79	NaN	Nan	NaN
aparca2009srhthicknessStemporalsup	1324	0.0732288	0.118569	0.51094	0.0977461	0.438031	-0.110335	0.0973551	0.08	NaN	Nan	NaN
aparca2009srhthicknessStemporaltransverse	1325	0.00747709	0.847369	0.970865	0.724734	0.529583	-0.0290238	0.693997	0.57	NaN	Nan	NaN
asegglobalintensity3rdVentricle	1326	0.0143559	0.760585	0.958208	0.957773	0.26556	-0.0994942	0.316022	0.06	NaN	Nan	NaN
asegglobalintensity4thVentricle	1327	-0.0268429	0.601508	0.905484	0.175502	0.14263	-0.199552	0.158283	0.03	-0.00222274	0.960839	0.03
asegglobalintensity5thVentricle	1328	-0.0304142	0.433652	0.83648	0.230212	0.286659	-0.13871	0.249819	0.88	NaN	Nan	NaN
asegglobalintensityBrainStem	1329	-0.109033	0.014757	0.130492	0.126637	0.428557	-0.111922	0.978871	0.14	NaN	Nan	NaN
asegglobalintensityCSF	1330	0.0468373	0.382092	0.810181	0.829844	0.620916	-0.0479834	0.4654	0.01	0.0452051	0.355472	0.99
asegglobalintensityWMhypointensities	1331	0.0575961	0.257501	0.720425	0.496592	0.68206	-0.0677392	0.306367	0.01	0.075979	0.0704546	0.67
asegglobalintensitynonWMhypointensities	1332	0.00877764	0.82123	0.96985	0.484765	0.686976	0.182769	0.0710448	0.57	NaN	Nan	NaN
asegglobalintensityOpticChiasm	1333	0.0622058	0.109296	0.490399	0.275737	0.586953	-0.00464478	0.473104	0.85	NaN	Nan	NaN
asegglobalintensityCCPosterior	1334	-0.0434291	0.346505	0.792033	0.0926969	0.129504	-0.131977	0.427921	0.05	NaN	Nan	NaN
asegglobalintensityCCMidPosterior	1335	-0.0525715	0.295284	0.745791	0.624503	0.389909	0.0265065	0.51661	0.03	NA	A	NA
asegglobalintensityCCCentral	1336	0.0222965	0.617684	0.912887	0.722742	0.541761	-0.0868055	0.310747	0.13	NaN	Nan	NaN
asegglobalintensityCCMidAnterior	1337	0.0334111	0.473626	0.85767	0.713671	0.297266	-0.124345	0.155257	0.06	NaN	Nan	NaN
asegglobalintensityCCAnterior	1338	0.02144	0.580995	0.898725	0.83444	0.876699	0.0745827	0.567567	0.77	NaN	Nan	NaN
aseglhintensityLateralVentricle	1339	0.0229007	0.627865	0.914197	0.346481	0.375073	-0.00557587	0.804728	0.09	NaN	Nan	NaN
aseglhintensityInfLatVent	1340	-0.0162	0.676704	0.931267	0.321989	0.243355	-0.0490597	0.728473	0.47	NaN	Nan	NaN
aseglhintensityCerebellumWhiteMatter	1341	-0.0103046	0.825706	0.969943	0.200317	0.250428	-0.190948	0.102208	0.15	NaN	Nan	NaN
aseglhintensityCerebellumCortex	1342	0.0132621	0.805793	0.965477	0.774305	0.343451	-0.241041	0.0423031	0.02	0.0245111	0.625444	0.82
aseglhintensityThalamusProper	1343	-0.104242	0.0212918	0.170292	0.0788667	0.11553	0.0823213	0.079585	0.13	NaN	Nan	NaN
aseglhintensityCaudate	1344	0.0614092	0.175285	0.613616	0.27392	0.542041	0.0936339	0.770421	0.13	NaN	Nan	NaN
aseglhintensityPutamen	1345	0.0389927	0.428913	0.832937	0.444385	0.486743	0.155316	0.327786	0.08	NaN	Nan	NaN
aseglhintensityPallidum	1346	-0.0528023	0.306199	0.753057	0.252479	0.183602	-0.0970444	0.724895	0.01	-0.0658497	0.0827781	0.8
aseglhintensityHippocampus	1347	-0.00219851	0.964244	0.996733	0.755419	0.598034	-0.00360115	0.990647	0.04	NA	NA
aseglhintensityAmygdala	1348	0.0473552	0.286512	0.737843	0.216382	0.301028	0.0651296	0.869718	0.1	NaN	Nan	NaN
aseglhintensityAccumbensarea	1349	0.0330423	0.423241	0.829948	0.318095	0.644628	0.050637	0.861205	0.24	NaN	Nan	NaN
aseglhintensityVentralDC	1350	-0.0831309	0.11918	0.51254	0.116506	0.202285	0.17649	0.0354235	0.01	-0.133622	0.0228337	0.33
aseglhintensityvessel	1351	0.10179	0.00878257	0.0864546	0.0489213	0.103504	-0.0164867	0.210186	0.53	NaN	Nan	NaN
aseglhintensitychoroidplexus	1352	0.0262777	0.570322	0.892383	0.206554	0.220778	-0.049488	0.50001	0.07	NaN	Nan	NaN
asegrhintensityLateralVentricle	1353	0.0364784	0.40796	0.827655	0.481533	0.577173	-0.012552	0.647651	0.14	NaN	Nan	NaN
asegrhintensityInfLatVent	1354	0.0348938	0.462204	0.84857	0.565011	0.740987	0.0296675	0.964	0.05	NaN	Nan	NaN
asegrhintensityCerebellumWhiteMatter	1355	0.0177632	0.726933	0.950705	0.54382	0.315498	-0.107299	0.307461	0.03	NA	A	NA
asegrhintensityCerebellumCortex	1356	0.0191458	0.74436	0.955334	0.130113	0.155391	-0.210493	0.0974768	<0.01	-0.0492625	0.229445	0.17
asegrhintensityThalamusProper	1357	-0.102516	0.0225133	0.176826	0.0526392	0.0414388	0.0425854	0.17593	0.12	NaN	Nan	NaN
asegrhintensityCaudate	1358	0.0735246	0.058389	0.344228	0.165198	0.345677	0.106907	0.71889	0.53	NaN	Nan	NaN
asegrhintensityPutamen	1359	0.0944753	0.0827291	0.421327	0.131379	0.1411	0.222783	0.328511	0.01	0.0870203	0.0680829	0.82
asegrhintensityPallidum	1360	-0.00899946	0.877152	0.98123	0.199281	0.534327	0.0350474	0.756214	<0.01	-0.043376	0.295901	0.73
asegrhintensityHippocampus	1361	0.0804386	0.109965	0.491076	0.270716	0.514676	0.0685816	0.923063	0.02	0.117041	0.031156	0.51
asegrhintensityAmygdala	1362	0.0628575	0.242669	0.705245	0.974976	0.850198	0.0913129	0.828284	<0.01	0.0436481	0.401407	0.51
asegrhintensityAccumbensarea	1363	0.0248662	0.564972	0.892243	0.518155	0.600695	0.0655592	0.698981	0.27	NaN	Nan	NaN
asegrhintensityVentralDC	1364	-0.048924	0.306864	0.753341	0.161047	0.157232	0.155988	0.0678224	0.02	-0.0920566	0.0761292	0.45
asegrhintensityvessel	1365	-0.00175187	0.964029	0.996733	0.993221	0.826664	-0.0256713	0.796326	1	NaN	Nan	NaN
asegrhintensitychoroidplexus	1366	0.0772702	0.104951	0.479099	0.163137	0.626645	-0.0577855	0.237454	0.05	NaN	Nan	NaN
wglhintensitycontrastunknown	1367	0.032854	0.397686	0.819745	0.263518	0.549063	0.0167429	0.863039	0.47	NaN	Nan	NaN
wglhintensitycontrastbankssts	1368	-0.172471	0.00682158	0.0723529	0.00632005	0.0644534	-0.0893493	0.591754	<0.01	-0.243926	0.000263121	0.23
wglhintensitycontrastcaudalanteriorcingulate	1369	-0.102978	0.0141274	0.126344	0.383381	0.484239	-0.0748035	0.78298	0.18	NaN	Nan	NaN
wglhintensitycontrastcaudalmiddlefrontal	1370	-0.181295	0.00160416	0.0238203	0.000110397	0.0229553	-0.0577375	0.373521	<0.01	-0.236721	7.33953e-06	0.19
wglhintensitycontrastcuneus	1371	-0.0781379	0.174195	0.61311	0.137172	0.228699	0.15812	0.0805868	<0.01	-0.146993	0.00258063	0.26
wglhintensitycontrastentorhinal	1372	-0.156772	0.00139322	0.0216692	0.00935979	0.014321	-0.158504	0.988454	0.05	NaN	Nan	NaN
wglhintensitycontrastfusiform	1373	-0.173764	0.00183831	0.0257429	0.0107795	0.0995096	-0.0215096	0.255755	<0.01	-0.237999	0.000229899	0.13
wglhintensitycontrastinferiorparietal	1374	-0.214152	9.48e-05	0.00310865	2.46887e-05	0.0103325	-0.0569365	0.23203	<0.01	-0.286436	9.84695e-06	0.18
wglhintensitycontrastinferiortemporal	1375	-0.187683	0.000986562	0.0163803	0.00247004	0.022734	-0.0807071	0.438174	<0.01	-0.194192	0.000318588	0.91
wglhintensitycontrastisthmuscingulate	1376	-0.102589	0.0548308	0.329338	0.179451	0.336363	0.0747949	0.163532	0.01	-0.161879	0.00533299	0.3
wglhintensitycontrastlateraloccipital	1377	-0.168932	0.00185345	0.0258458	0.00196456	0.0369731	0.0110264	0.164099	0.01	-0.249185	1.87451e-05	0.13
wglhintensitycontrastlateralorbitofrontal	1378	-0.167281	0.00322552	0.0388147	0.000871423	0.051139	-0.0754101	0.505024	<0.01	-0.212082	0.000231634	0.32
wglhintensitycontrastlingual	1379	-0.128901	0.0281313	0.207651	0.0495755	0.171983	0.003055	0.351878	<0.01	-0.191576	0.000363728	0.2
wglhintensitycontrastmedialorbitofrontal	1380	-0.15725	0.000885099	0.0150124	0.0206428	0.248394	-0.167034	0.932424	0.1	NaN	Nan	NaN
wglhintensitycontrastmiddletemporal	1381	-0.192804	0.00077985	0.0136387	0.00167721	0.0544555	-0.0321108	0.243243	<0.01	-0.238756	4.22822e-05	0.26
wglhintensitycontrastparahippocampal	1382	-0.151416	0.00284213	0.0352801	0.0172795	0.140823	-0.0496117	0.406924	0.03	-0.187916	0.000381787	0.35
wglhintensitycontrastparacentral	1383	-0.115231	0.0297872	0.21666	0.0479303	0.111744	-0.185096	0.587876	0.01	-0.124488	0.00343648	0.66
wglhintensitycontrastparsopercularis	1384	-0.172447	0.00162486	0.024037	0.0150753	0.134922	-0.0757835	0.466164	0.01	-0.217916	5.94861e-05	0.41
wglhintensitycontrastparsorbitalis	1385	-0.171122	0.00243698	0.0310859	0.00550829	0.0710986	-0.128	0.75395	0.01	-0.134148	0.0119158	0.44
wglhintensitycontrastparstriangularis	1386	-0.0986166	0.0655412	0.367385	0.0757028	0.0962758	0.00719486	0.414228	<0.01	-0.168909	0.00222636	0.26
wglhintensitycontrastpericalcarine	1387	-0.108982	0.0585451	0.344357	0.301455	0.922709	0.0751734	0.180599	<0.01	-0.171907	0.00293758	0.32
wglhintensitycontrastpostcentral	1388	-0.143453	0.034638	0.239008	0.0375835	0.281625	-0.051476	0.577339	<0.01	-0.189781	0.00104868	0.38
wglhintensitycontrastposteriorcingulate	1389	-0.0782012	0.167466	0.597985	0.182382	0.483539	-0.0653926	0.926158	<0.01	-0.157499	0.0108899	0.21
wglhintensitycontrastprecentral	1390	-0.15025	0.00980155	0.0953115	0.00779144	0.0473849	-0.224721	0.598558	<0.01	-0.222979	0.000413517	0.33
wglhintensitycontrastprecuneus	1391	-0.189783	0.000959436	0.0161341	0.000711369	0.0239846	-0.0762038	0.414155	<0.01	-0.24862	0.000180704	0.3
wglhintensitycontrastrostralanteriorcingulate	1392	-0.116897	0.00813562	0.0824249	0.0162318	0.0902416	0.038653	0.138261	0.12	NaN	Nan	NaN
wglhintensitycontrastrostralmiddlefrontal	1393	-0.153336	0.00148781	0.0223455	0.00172147	0.0468054	-0.00211899	0.189761	0.01	-0.223668	1.93619e-05	0.11
wglhintensitycontrastsuperiorfrontal	1394	-0.209994	0.000186223	0.00498495	0.000897942	0.020236	-0.179906	0.826194	<0.01	-0.238857	0.000107528	0.5
wglhintensitycontrastsuperiorparietal	1395	-0.200316	0.000629155	0.0121957	0.000600545	0.0443546	-0.0552087	0.30386	<0.01	-0.272224	6.61922e-05	0.16
wglhintensitycontrastsuperiortemporal	1396	-0.191058	0.00243761	0.0310859	0.013553	0.0714705	-0.0859589	0.49187	<0.01	-0.230232	0.000122591	0.3
wglhintensitycontrastsupramarginal	1397	-0.22834	0.000197773	0.00518824	0.000244728	0.0271097	-0.106849	0.413185	<0.01	-0.291239	1.20704e-05	0.15
wglhintensitycontrastfrontalpole	1398	-0.145654	0.000880976	0.0150071	0.181333	0.731948	-0.151833	0.953887	0.15	NaN	Nan	NaN
wglhintensitycontrasttemporalpole	1399	-0.185635	0.00028089	0.00661858	0.0162157	0.0419366	-0.0774821	0.381297	0.01	-0.164869	0.00162167	0.49
wglhintensitycontrasttransversetemporal	1400	-0.0708317	0.15533	0.571771	0.176287	0.666761	-0.0541392	0.890807	0.01	-0.106682	0.0327259	0.41
wglhintensitycontrastinsula	1401	-0.169977	0.00852124	0.0846744	0.0113263	0.134258	-0.0279127	0.362654	<0.01	-0.191759	0.00103485	0.54
wgrhintensitycontrastunknown	1402	0.0216264	0.6676	0.928599	0.886461	0.951181	-0.0468923	0.575617	0.01	0.019335	0.666288	0.96
wgrhintensitycontrastbankssts	1403	-0.0778603	0.201258	0.649307	0.0462817	0.221743	-0.0969922	0.897567	<0.01	-0.153015	0.0124758	0.37
wgrhintensitycontrastcaudalanteriorcingulate	1404	-0.0946067	0.0148732	0.130931	0.219361	0.277885	-0.0473422	0.610874	0.5	NaN	Nan	NaN
wgrhintensitycontrastcaudalmiddlefrontal	1405	-0.169291	0.00150958	0.0225863	0.00216071	0.0614008	-0.0762337	0.471917	<0.01	-0.232587	0.000160872	0.25
wgrhintensitycontrastcuneus	1406	-0.0765986	0.200201	0.648388	0.143825	0.302069	0.15539	0.100392	<0.01	-0.184009	8.20213e-05	0.27
wgrhintensitycontrastentorhinal	1407	-0.156931	0.00307499	0.0371168	0.00738849	0.0199091	-0.293295	0.28506	0.02	-0.138855	0.0108968	0.68
wgrhintensitycontrastfusiform	1408	-0.171448	0.00209953	0.0281968	0.00321646	0.0636405	-0.0756498	0.478484	<0.01	-0.218112	0.00017744	0.33
wgrhintensitycontrastinferiorparietal	1409	-0.188585	0.000408641	0.0087869	0.000380604	0.00794131	-0.00159136	0.140257	<0.01	-0.254979	2.16113e-06	0.12
wgrhintensitycontrastinferiortemporal	1410	-0.167455	0.000555164	0.0112389	0.0412731	0.317894	-0.087344	0.495978	0.03	-0.202576	0.00014724	0.34
wgrhintensitycontrastisthmuscingulate	1411	-0.101426	0.0783362	0.408772	0.0371657	0.112965	0.0503186	0.273339	<0.01	-0.189969	0.000530594	0.3
wgrhintensitycontrastlateraloccipital	1412	-0.145963	0.00363389	0.0423058	0.00144476	0.0125751	0.0205478	0.163855	0.01	-0.231946	1.77801e-06	0.12
wgrhintensitycontrastlateralorbitofrontal	1413	-0.168926	0.00305776	0.0370224	0.00454128	0.0692371	-0.0739622	0.492469	<0.01	-0.199162	0.000215075	0.34
wgrhintensitycontrastlingual	1414	-0.109941	0.0637766	0.359543	0.445243	0.634675	0.0483923	0.266661	<0.01	-0.179882	0.00448994	0.15
wgrhintensitycontrastmedialorbitofrontal	1415	-0.131646	0.000701542	0.0128607	0.194263	0.561048	0.00831857	0.141033	0.64	NaN	Nan	NaN
wgrhintensitycontrastmiddletemporal	1416	-0.164785	0.00255465	0.0324276	0.0157031	0.111681	-0.0375669	0.334294	<0.01	-0.214006	0.000250575	0.21
wgrhintensitycontrastparahippocampal	1417	-0.173547	0.000376208	0.00827026	0.00273748	0.0374897	-0.226571	0.655295	0.03	-0.250966	3.59363e-06	0.13
wgrhintensitycontrastparacentral	1418	-0.0938839	0.060218	0.348467	0.131497	0.142701	-0.249753	0.19172	0.03	-0.0761959	0.115693	0.53
wgrhintensitycontrastparsopercularis	1419	-0.179808	0.000982841	0.0163803	0.043275	0.129114	-0.00948315	0.19147	<0.01	-0.202939	3.19333e-05	0.42
wgrhintensitycontrastparsorbitalis	1420	-0.163394	0.00172637	0.0249753	0.0048385	0.0872579	-0.0754332	0.486729	0.01	-0.166947	0.000130787	0.93
wgrhintensitycontrastparstriangularis	1421	-0.136008	0.0166562	0.143105	0.0111	0.118159	-0.0188114	0.39359	<0.01	-0.156642	0.00309225	0.58
wgrhintensitycontrastpericalcarine	1422	-0.0735183	0.153907	0.570267	0.387084	0.762575	0.102178	0.152192	0.02	-0.132673	0.0143165	0.33
wgrhintensitycontrastpostcentral	1423	-0.076472	0.201739	0.649307	0.0454738	0.231904	-0.0454072	0.831582	<0.01	-0.121107	0.0486355	0.36
wgrhintensitycontrastposteriorcingulate	1424	-0.0965295	0.0686713	0.375613	0.199264	0.257477	-0.00488991	0.475971	<0.01	-0.131613	0.00850873	0.39
wgrhintensitycontrastprecentral	1425	-0.131123	0.0145431	0.129265	0.0103727	0.0468129	-0.209835	0.545912	<0.01	-0.178254	0.00423144	0.29
wgrhintensitycontrastprecuneus	1426	-0.159575	0.00304128	0.0369365	0.00213689	0.0478332	-0.0519648	0.408831	<0.01	-0.225275	0.000219958	0.16
wgrhintensitycontrastrostralanteriorcingulate	1427	-0.0882608	0.0551539	0.330336	0.191327	0.276484	-0.0769133	0.919501	0.14	NaN	Nan	NaN
wgrhintensitycontrastrostralmiddlefrontal	1428	-0.161075	0.00170185	0.0247114	0.0278965	0.0937435	0.0392834	0.098213	0.02	-0.21757	5.9166e-05	0.15
wgrhintensitycontrastsuperiorfrontal	1429	-0.191924	0.000680168	0.0126847	0.000843676	0.0344173	-0.101452	0.509313	<0.01	-0.216425	6.48904e-05	0.48
wgrhintensitycontrastsuperiorparietal	1430	-0.153664	0.00825308	0.0832715	0.00767299	0.0238286	-0.0868442	0.636869	<0.01	-0.255563	2.35895e-05	0.17
wgrhintensitycontrastsuperiortemporal	1431	-0.179911	0.00358941	0.0419119	0.00306018	0.0433852	-0.122622	0.703389	<0.01	-0.282863	2.78486e-05	0.17
wgrhintensitycontrastsupramarginal	1432	-0.175686	0.00416685	0.0475263	0.00265524	0.0734157	-0.0902769	0.5665	<0.01	-0.233418	0.000584257	0.27
wgrhintensitycontrastfrontalpole	1433	-0.131143	0.00073542	0.0130682	0.0160827	0.0454636	-0.159092	0.763035	0.92	NaN	Nan	NaN
wgrhintensitycontrasttemporalpole	1434	-0.205533	6.52297e-06	0.000493613	0.00458136	0.0796675	-0.0447468	0.137598	0.16	NaN	Nan	NaN
wgrhintensitycontrasttransversetemporal	1435	-0.0289586	0.576958	0.897459	0.466614	0.568375	0.0297086	0.642344	0.01	-0.0862651	0.103706	0.48
wgrhintensitycontrastinsula	1436	-0.115567	0.0562313	0.33475	0.373059	0.727537	7.36947e-05	0.430109	<0.01	-0.114802	0.0129704	0.97
IDPT2FLAIRBIANCAWMHvolume	1437	0.108981	0.0437236	0.282939	0.0734757	0.563233	0.0772333	0.809607	0.01	0.0546335	0.13176	0.05
IDPSWIT2starleftthalamus	1438	0.0328867	0.45873	0.846467	0.276725	0.318875	0.130121	0.364307	0.27	NaN	Nan	NaN
IDPSWIT2starrightthalamus	1439	0.0820468	0.0915854	0.4454	0.535814	0.886616	0.142409	0.609713	0.06	NaN	Nan	NaN
IDPSWIT2starleftcaudate	1440	0.042644	0.350168	0.792609	0.388737	0.305964	0.238852	0.0664379	0.13	NaN	Nan	NaN
IDPSWIT2starrightcaudate	1441	0.0995034	0.0480743	0.303161	0.01122	0.0802759	0.308544	0.0770537	0.07	NaN	Nan	NaN
IDPSWIT2starleftputamen	1442	0.0765125	0.126027	0.529824	0.257789	0.245749	0.224675	0.215915	0.03	NA	A	NA
IDPSWIT2starrightputamen	1443	0.129873	0.0165284	0.14263	0.0061115	0.0410674	0.261474	0.313351	<0.01	NA	NA
IDPSWIT2starleftpallidum	1444	-0.012404	0.864879	0.975135	0.127694	0.290895	0.206088	0.210368	<0.01	0.0034173	0.956731	0.04
IDPSWIT2starrightpallidum	1445	0.0764817	0.224083	0.681954	0.125285	0.131456	0.249001	0.253335	<0.01	0.115945	0.0548999	0.62
IDPSWIT2starlefthippocampus	1446	0.0311146	0.437057	0.838582	0.558966	0.505969	0.0792695	0.614846	0.87	NaN	Nan	NaN
IDPSWIT2starrighthippocampus	1447	0.0535142	0.181331	0.62324	0.999129	0.803707	0.0876679	0.720781	0.79	NaN	Nan	NaN
IDPSWIT2starleftamygdala	1448	-0.0164097	0.687389	0.93465	0.895428	0.736008	0.16408	0.0692931	0.46	NaN	Nan	NaN
IDPSWIT2starrightamygdala	1449	-0.0336556	0.448359	0.843014	0.230969	0.366615	0.125787	0.13002	0.15	NaN	Nan	NaN
IDPSWIT2starleftaccumbens	1450	0.0108319	0.786733	0.965256	0.955593	0.711211	0.0717637	0.525095	0.75	NaN	Nan	NaN
IDPSWIT2starrightaccumbens	1451	0.0955828	0.0169653	0.144812	0.0931928	0.129709	-0.00429654	0.301455	0.85	NaN	Nan	NaN
IDPdMRITBSSFAMiddlecerebellarpeduncle	1452	-0.160248	0.000674623	0.0126412	0.0360538	0.102092	-0.259254	0.384869	0.15	NaN	Nan	NaN
IDPdMRITBSSFAPontinecrossingtract	1453	-0.0296378	0.449979	0.843014	0.662494	0.485379	-0.0618667	0.730721	0.58	NaN	Nan	NaN
IDPdMRITBSSFAGenuofcorpuscallosum	1454	-0.1654	0.00123106	0.0193769	0.0738588	0.0998002	-0.224795	0.633355	0.07	NaN	Nan	NaN
IDPdMRITBSSFABodyofcorpuscallosum	1455	-0.199014	4.56148e-05	0.00193968	0.0295862	0.134106	-0.183199	0.894324	0.09	NaN	Nan	NaN
IDPdMRITBSSFASpleniumofcorpuscallosum	1456	-0.193597	0.00155203	0.0231334	0.0264664	0.0721473	-0.184789	0.952931	<0.01	-0.134604	0.00636603	0.01
IDPdMRITBSSFAFornix	1457	-0.0355519	0.41603	0.829948	0.717003	0.555325	-0.000621433	0.742913	0.16	NaN	Nan	NaN
IDPdMRITBSSFACorticospinaltractR	1458	-0.0839586	0.032352	0.228966	0.220248	0.943715	-0.131599	0.61154	0.98	NaN	Nan	NaN
IDPdMRITBSSFACorticospinaltractL	1459	-0.122241	0.00183411	0.0257429	0.0183465	0.13298	-0.0291829	0.32535	0.96	NaN	Nan	NaN
IDPdMRITBSSFAMediallemniscusR	1460	-0.0768472	0.0501392	0.311062	0.349307	0.408578	-0.0813789	0.961349	0.53	NaN	Nan	NaN
IDPdMRITBSSFAMediallemniscusL	1461	-0.0809804	0.051006	0.314288	0.247786	0.334974	-0.102838	0.828962	0.35	NaN	Nan	NaN
IDPdMRITBSSFAInferiorcerebellarpeduncleR	1462	-0.14975	0.00116048	0.0184133	0.0262562	0.0303994	-0.165185	0.890819	0.11	NaN	Nan	NaN
IDPdMRITBSSFAInferiorcerebellarpeduncleL	1463	-0.108624	0.0178231	0.149507	0.0618623	0.0994459	-0.147657	0.726712	0.18	NaN	Nan	NaN
IDPdMRITBSSFASuperiorcerebellarpeduncleR	1464	-0.0710961	0.148621	0.565595	0.133969	0.0890864	-0.172228	0.395512	0.07	NaN	Nan	NaN
IDPdMRITBSSFASuperiorcerebellarpeduncleL	1465	-0.0590766	0.247488	0.711042	0.224552	0.298798	-0.14655	0.480067	0.03	-0.0524737	0.251246	0.89
IDPdMRITBSSFACerebralpeduncleR	1466	-0.177504	6.052e-06	0.000473417	0.0016542	0.0295659	-0.257281	0.397684	0.8	NaN	Nan	NaN
IDPdMRITBSSFACerebralpeduncleL	1467	-0.196347	2.33556e-06	0.000251545	0.0116516	0.0882894	-0.164883	0.756158	0.29	NaN	Nan	NaN
IDPdMRITBSSFAAnteriorlimbofinternalcapsuleR	1468	-0.111163	0.0420134	0.275167	0.232755	0.168361	-0.374547	0.0374932	<0.01	-0.0727833	0.158557	0.21
IDPdMRITBSSFAAnteriorlimbofinternalcapsuleL	1469	-0.112504	0.0343376	0.238064	0.117964	0.544129	-0.428119	0.0081858	<0.01	-0.0935734	0.0442572	0.67
IDPdMRITBSSFAPosteriorlimbofinternalcapsuleR	1470	-0.126227	0.0103218	0.0990641	0.123771	0.274884	-0.247395	0.306706	0.03	-0.12159	0.00685455	0.88
IDPdMRITBSSFAPosteriorlimbofinternalcapsuleL	1471	-0.120097	0.00667161	0.071339	0.0982338	0.183836	-0.259966	0.185863	0.18	NaN	Nan	NaN
IDPdMRITBSSFARetrolenticularpartofinternalcapsuleR	1472	-0.172469	0.00140682	0.0217947	0.00807096	0.219859	-0.149997	0.864531	<0.01	-0.143004	0.00654833	0.56
IDPdMRITBSSFARetrolenticularpartofinternalcapsuleL	1473	-0.181197	0.00146511	0.0222595	0.0139507	0.0688793	-0.181493	0.998304	<0.01	-0.161401	0.00629492	0.63
IDPdMRITBSSFAAnteriorcoronaradiataR	1474	-0.189686	0.000690482	0.0127561	0.0005156	0.00846087	-0.239502	0.714447	0.01	-0.160227	0.00137171	0.45
IDPdMRITBSSFAAnteriorcoronaradiataL	1475	-0.198613	0.00019713	0.00518824	0.0128709	0.115829	-0.217569	0.884176	0.01	-0.144868	0.000445613	0.06
IDPdMRITBSSFASuperiorcoronaradiataR	1476	-0.157468	0.000441577	0.00939245	0.0185085	0.0749724	-0.17703	0.857935	0.16	NaN	Nan	NaN
IDPdMRITBSSFASuperiorcoronaradiataL	1477	-0.153031	0.00559722	0.0620559	0.0201397	0.0402802	-0.130044	0.864502	<0.01	-0.144088	0.0031861	0.76
IDPdMRITBSSFAPosteriorcoronaradiataR	1478	-0.187148	0.00109543	0.0175511	0.0337605	0.0497495	-0.15964	0.843983	0.02	-0.175124	0.000593652	0.76
IDPdMRITBSSFAPosteriorcoronaradiataL	1479	-0.209425	9.58217e-05	0.00311618	0.00197631	0.0262943	-0.123976	0.511912	0.02	-0.178197	0.000829118	0.41
IDPdMRITBSSFAPosteriorthalamicradiationR	1480	-0.229078	2.90589e-06	0.000293197	0.000202425	0.00228395	-0.344204	0.329672	0.09	NaN	Nan	NaN
IDPdMRITBSSFAPosteriorthalamicradiationL	1481	-0.181718	0.00164753	0.0241623	0.0105236	0.0114181	-0.320177	0.31977	0.01	-0.159042	0.00606227	0.63
IDPdMRITBSSFASagittalstratumR	1482	-0.192001	0.000730208	0.0130682	0.0621271	0.122756	-0.17928	0.926901	0.01	-0.163401	0.0045294	0.43
IDPdMRITBSSFASagittalstratumL	1483	-0.142937	0.0128884	0.117944	0.38065	0.463669	-0.0916723	0.71422	<0.01	-0.11178	0.0382835	0.35
IDPdMRITBSSFAExternalcapsuleR	1484	-0.153173	0.00108191	0.0174481	0.0822203	0.140987	-0.123524	0.795226	0.19	NaN	Nan	NaN
IDPdMRITBSSFAExternalcapsuleL	1485	-0.136653	0.00117845	0.0186233	0.137205	0.282546	-0.0928889	0.669515	0.33	NaN	Nan	NaN
IDPdMRITBSSFACingulumcingulategyrusR	1486	-0.131815	0.021518	0.171404	0.0210076	0.0741211	-0.135816	0.977186	<0.01	-0.114322	0.0468975	0.81
IDPdMRITBSSFACingulumcingulategyrusL	1487	-0.125013	0.00674308	0.0717475	0.00502618	0.032403	-0.0958976	0.795743	0.16	NaN	Nan	NaN
IDPdMRITBSSFACingulumhippocampusR	1488	-0.0796714	0.11284	0.494727	0.28469	0.690753	-0.187762	0.37329	0.05	NaN	Nan	NaN
IDPdMRITBSSFACingulumhippocampusL	1489	-0.0957193	0.05944	0.346513	0.0738226	0.0745801	-0.282408	0.120766	0.02	NA	NA
IDPdMRITBSSFAFornixcresStriaterminalisR	1490	-0.0378037	0.396128	0.819109	0.309513	0.46915	-0.208479	0.10498	0.17	NaN	Nan	NaN
IDPdMRITBSSFAFornixcresStriaterminalisL	1491	-0.0814542	0.0763416	0.402148	0.00812497	0.0250126	-0.242743	0.139644	0.16	NaN	Nan	NaN
IDPdMRITBSSFASuperiorlongitudinalfasciculusR	1492	-0.177344	0.00711411	0.0741468	0.00766751	0.0470906	-0.102856	0.642215	<0.01	-0.154936	0.00661215	0.53
IDPdMRITBSSFASuperiorlongitudinalfasciculusL	1493	-0.181033	0.00296706	0.0363719	0.0161656	0.0313528	-0.188444	0.960233	<0.01	-0.145656	0.0106229	0.32
IDPdMRITBSSFASuperiorfrontooccipitalfasciculusR	1494	-0.0311658	0.444364	0.843014	0.352269	0.59572	-0.0769265	0.644416	0.34	NaN	Nan	NaN
IDPdMRITBSSFASuperiorfrontooccipitalfasciculusL	1495	-0.0644034	0.100673	0.466608	0.283073	0.36542	-0.111497	0.615607	0.87	NaN	Nan	NaN
IDPdMRITBSSFAUncinatefasciculusR	1496	-0.0990197	0.0223591	0.176407	0.269107	0.625432	-0.167314	0.516273	0.25	NaN	Nan	NaN
IDPdMRITBSSFAUncinatefasciculusL	1497	-0.0691268	0.19652	0.643884	0.220079	0.239886	0.0465257	0.371111	0.02	-0.0477524	0.331626	0.56
IDPdMRITBSSFATapetumR	1498	-0.111452	0.0307422	0.220749	0.478346	0.484623	-0.118546	0.955047	0.03	-0.0870511	0.0561126	0.46
IDPdMRITBSSFATapetumL	1499	-0.0810186	0.133827	0.544582	0.185795	0.612463	-0.0536533	0.835485	0.03	-0.0345411	0.430017	0.06
IDPdMRIProbtrackXFAarl	1500	-0.185931	0.00141544	0.0218422	0.0089674	0.0247538	-0.263389	0.584384	<0.01	-0.128439	0.00377405	<0.01
IDPdMRIProbtrackXFAarr	1501	-0.191343	0.000224855	0.00563868	0.0276742	0.0738136	-0.158308	0.793851	0.02	-0.15644	0.000836466	0.29
IDPdMRIProbtrackXFAatrl	1502	-0.172168	0.000702681	0.0128607	0.00156933	0.0201709	-0.331192	0.190202	0.03	-0.145392	0.0041409	0.56
IDPdMRIProbtrackXFAatrr	1503	-0.170612	0.00165176	0.0241623	0.00810054	0.0492793	-0.312255	0.277341	<0.01	-0.140629	0.00724632	0.37
IDPdMRIProbtrackXFAcgcl	1504	-0.0527613	0.261124	0.720425	0.190453	0.161957	-0.0363618	0.886123	0.09	NaN	Nan	NaN
IDPdMRIProbtrackXFAcgcr	1505	-0.0871003	0.155545	0.572027	0.208715	0.772471	-0.208585	0.412985	<0.01	-0.0442579	0.393143	0.24
IDPdMRIProbtrackXFAcghl	1506	-0.0733333	0.0615968	0.352302	0.106539	0.108666	-0.212794	0.146132	0.97	NaN	Nan	NaN
IDPdMRIProbtrackXFAcghr	1507	-0.0987404	0.0138087	0.123775	0.204912	0.346787	-0.0309159	0.485548	0.42	NaN	Nan	NaN
IDPdMRIProbtrackXFAcstl	1508	-0.181501	4.9466e-05	0.00194649	0.0121561	0.0584013	-0.133036	0.656132	0.17	NaN	Nan	NaN
IDPdMRIProbtrackXFAcstr	1509	-0.136819	0.000487786	0.0102098	0.0373869	0.268666	-0.143358	0.944257	0.63	NaN	Nan	NaN
IDPdMRIProbtrackXFAfma	1510	-0.157956	0.00272136	0.0342127	0.505951	0.553086	-0.0678613	0.48075	0.04	-0.0920651	0.0189534	0.03
IDPdMRIProbtrackXFAfmi	1511	-0.227524	0.000307086	0.00702549	0.0118527	0.0357964	-0.310113	0.589928	<0.01	-0.173274	0.00291719	0.14
IDPdMRIProbtrackXFAifol	1512	-0.231108	0.000330485	0.00747389	0.0564348	0.0759493	-0.30962	0.616033	<0.01	-0.171352	0.00228405	0.07
IDPdMRIProbtrackXFAifor	1513	-0.238928	6.69491e-05	0.00241871	0.0231967	0.046271	-0.279236	0.782581	<0.01	-0.204674	0.000688633	0.39
IDPdMRIProbtrackXFAilfl	1514	-0.237406	0.000268051	0.00647106	0.0137968	0.04365	-0.239358	0.990201	<0.01	-0.202982	0.0021025	0.5
IDPdMRIProbtrackXFAilfr	1515	-0.257356	3.32589e-06	0.000319204	0.00296954	0.00344901	-0.313609	0.676324	0.01	-0.226142	0.000114824	0.4
IDPdMRIProbtrackXFAmcp	1516	-0.0540216	0.187775	0.632617	0.585059	0.473961	-0.0120765	0.674387	0.34	NaN	Nan	NaN
IDPdMRIProbtrackXFAmll	1517	-0.0706367	0.144623	0.558422	0.937524	0.980813	0.106261	0.123251	0.07	NaN	Nan	NaN
IDPdMRIProbtrackXFAmlr	1518	-0.0292531	0.487681	0.860872	0.472085	0.7214	-0.0343047	0.960819	0.26	NaN	Nan	NaN
IDPdMRIProbtrackXFAptrl	1519	-0.181844	0.000638251	0.0122513	0.000624978	0.00677594	-0.423912	0.0510855	<0.01	-0.164202	0.00367958	0.7
IDPdMRIProbtrackXFAptrr	1520	-0.175073	0.000876696	0.0149991	0.0015635	0.0189845	-0.315902	0.265354	0.02	-0.130318	0.00575624	0.08
IDPdMRIProbtrackXFAslfl	1521	-0.206304	0.00147349	0.0223008	0.0353701	0.0553941	-0.239091	0.835813	<0.01	-0.163572	0.00430952	0.26
IDPdMRIProbtrackXFAslfr	1522	-0.175433	0.00878827	0.0864546	0.0664053	0.124107	-0.123369	0.749622	<0.01	-0.156101	0.00634828	0.63
IDPdMRIProbtrackXFAstrl	1523	-0.168543	0.00337651	0.0400198	0.0195574	0.0592055	-0.201576	0.813709	<0.01	-0.115727	0.0128343	0.08
IDPdMRIProbtrackXFAstrr	1524	-0.14025	0.00648165	0.0694968	0.161883	0.242074	-0.0966047	0.728001	0.03	-0.114502	0.0230688	0.49
IDPdMRIProbtrackXFAuncl	1525	-0.141043	0.00182765	0.0257429	0.106812	0.130893	-0.154329	0.904195	0.16	NaN	Nan	NaN
IDPdMRIProbtrackXFAuncr	1526	-0.160315	0.00124688	0.0194701	0.0352748	0.201255	-0.0811434	0.511252	0.04	-0.131838	0.00548477	0.47
IDPdMRITBSSMOMiddlecerebellarpeduncle	1527	0.0226522	0.596069	0.903517	0.0532092	0.110615	0.174693	0.133971	0.28	NaN	Nan	NaN
IDPdMRITBSSMOPontinecrossingtract	1528	0.0356122	0.471255	0.854557	0.117812	0.0621474	0.159054	0.299666	0.03	NA	NA
IDPdMRITBSSMOGenuofcorpuscallosum	1529	-0.0786629	0.156168	0.57259	0.7672	0.922797	-0.0281691	0.708576	<0.01	-0.0742497	0.129186	0.91
IDPdMRITBSSMOBodyofcorpuscallosum	1530	-0.0472514	0.299953	0.748346	0.525604	0.719837	0.0115675	0.595609	0.14	NaN	Nan	NaN
IDPdMRITBSSMOSpleniumofcorpuscallosum	1531	-0.0926905	0.0377005	0.253593	0.542265	0.615863	0.00135669	0.38301	0.14	NaN	Nan	NaN
IDPdMRITBSSMOFornix	1532	-0.0740145	0.0592174	0.346154	0.150088	0.208028	0.0213697	0.31369	0.87	NaN	Nan	NaN
IDPdMRITBSSMOCorticospinaltractR	1533	-0.0335983	0.391782	0.816914	0.936604	0.928427	-0.00321312	0.74554	0.99	NaN	Nan	NaN
IDPdMRITBSSMOCorticospinaltractL	1534	-0.0326351	0.417874	0.829948	0.525651	0.690737	0.0984268	0.172544	0.48	NaN	Nan	NaN
IDPdMRITBSSMOMediallemniscusR	1535	-0.0255346	0.628596	0.914197	0.687413	0.753222	0.111944	0.278871	0.01	-0.00618877	0.902048	0.08
IDPdMRITBSSMOMediallemniscusL	1536	-0.0173381	0.658536	0.926969	0.883085	0.856463	0.10055	0.215957	0.6	NaN	Nan	NaN
IDPdMRITBSSMOInferiorcerebellarpeduncleR	1537	-0.0440782	0.261219	0.720425	0.517995	0.456879	-0.120518	0.417403	0.65	NaN	Nan	NaN
IDPdMRITBSSMOInferiorcerebellarpeduncleL	1538	-0.0148055	0.70589	0.940786	0.41204	0.382024	-0.126041	0.24206	0.57	NaN	Nan	NaN
IDPdMRITBSSMOSuperiorcerebellarpeduncleR	1539	-0.030872	0.520325	0.874629	0.648561	0.603109	-0.126601	0.410006	0.13	NaN	Nan	NaN
IDPdMRITBSSMOSuperiorcerebellarpeduncleL	1540	-0.0463356	0.315737	0.764569	0.551665	0.502721	-0.0641136	0.874588	0.08	NaN	Nan	NaN
IDPdMRITBSSMOCerebralpeduncleR	1541	-0.013577	0.800439	0.965477	0.917223	0.900105	0.108447	0.346514	0.04	NA	NA
IDPdMRITBSSMOCerebralpeduncleL	1542	-0.0126862	0.82865	0.969943	0.926745	0.768998	0.0875924	0.480465	<0.01	0.00135241	0.97917	0.05
IDPdMRITBSSMOAnteriorlimbofinternalcapsuleR	1543	-0.0485465	0.391664	0.816914	0.587715	0.701774	-0.266678	0.103263	<0.01	-0.0874146	0.086786	0.51
IDPdMRITBSSMOAnteriorlimbofinternalcapsuleL	1544	-0.0531185	0.366121	0.801271	0.0831392	0.480901	-0.271237	0.117075	<0.01	-0.0750587	0.168329	0.78
IDPdMRITBSSMOPosteriorlimbofinternalcapsuleR	1545	0.0181481	0.706763	0.941323	0.271726	0.255912	0.0414719	0.842821	0.1	NaN	Nan	NaN
IDPdMRITBSSMOPosteriorlimbofinternalcapsuleL	1546	-0.0151933	0.753696	0.958045	0.949298	0.781619	-0.0465292	0.790626	0.02	0.00742169	0.872457	0.13
IDPdMRITBSSMORetrolenticularpartofinternalcapsuleR	1547	0.0171562	0.661893	0.927753	0.872629	0.772143	0.102415	0.366644	0.73	NaN	Nan	NaN
IDPdMRITBSSMORetrolenticularpartofinternalcapsuleL	1548	-0.0294253	0.564396	0.892243	0.930108	0.855677	0.126365	0.202042	0.03	-0.0286097	0.50942	0.97
IDPdMRITBSSMOAnteriorcoronaradiataR	1549	-0.0710333	0.147829	0.565192	0.0956692	0.198568	-0.0601376	0.927487	0.04	-0.0520192	0.255486	0.59
IDPdMRITBSSMOAnteriorcoronaradiataL	1550	-0.0622176	0.183661	0.626805	0.205212	0.725237	-0.0725181	0.928099	0.08	NaN	Nan	NaN
IDPdMRITBSSMOSuperiorcoronaradiataR	1551	-0.0195897	0.70814	0.941323	0.755161	0.259604	-0.0625409	0.736179	0.02	-0.00452437	0.923474	0.11
IDPdMRITBSSMOSuperiorcoronaradiataL	1552	-0.0477462	0.329897	0.77455	0.764803	0.712775	-0.0561695	0.943826	0.04	-0.0588815	0.224194	0.94
IDPdMRITBSSMOPosteriorcoronaradiataR	1553	-0.00193635	0.970937	0.996996	0.901245	0.710356	0.0877479	0.486545	0.03	-0.0167238	0.695964	0.82
IDPdMRITBSSMOPosteriorcoronaradiataL	1554	-0.00116065	0.979371	0.997095	0.506096	0.269475	0.115483	0.279938	0.17	NaN	Nan	NaN
IDPdMRITBSSMOPosteriorthalamicradiationR	1555	0.0467857	0.322908	0.769401	0.853208	0.75727	-0.0618981	0.341238	0.11	NaN	Nan	NaN
IDPdMRITBSSMOPosteriorthalamicradiationL	1556	0.0904193	0.0211822	0.169759	0.26805	0.398542	0.0342564	0.549837	0.88	NaN	Nan	NaN
IDPdMRITBSSMOSagittalstratumR	1557	0.0538008	0.224685	0.682203	0.177888	0.189622	0.162619	0.307971	0.22	NaN	Nan	NaN
IDPdMRITBSSMOSagittalstratumL	1558	0.0513707	0.263877	0.72246	0.34801	0.304185	0.1227	0.522762	0.12	NaN	Nan	NaN
IDPdMRITBSSMOExternalcapsuleR	1559	-0.0144446	0.760337	0.958208	0.245604	0.231361	-0.172314	0.161675	0.08	NaN	Nan	NaN
IDPdMRITBSSMOExternalcapsuleL	1560	-0.0300096	0.554551	0.890073	0.193525	0.247031	-0.183621	0.206128	0.03	NA	NA
IDPdMRITBSSMOCingulumcingulategyrusR	1561	0.0276029	0.640277	0.91907	0.491721	0.253071	0.0481633	0.886514	<0.01	0.0594981	0.280263	0.76
IDPdMRITBSSMOCingulumcingulategyrusL	1562	0.0455434	0.347609	0.792033	0.738275	0.847926	0.0862861	0.730155	0.08	NaN	Nan	NaN
IDPdMRITBSSMOCingulumhippocampusR	1563	-0.00875532	0.855986	0.972802	0.410365	0.676257	0.106867	0.32006	0.08	NaN	Nan	NaN
IDPdMRITBSSMOCingulumhippocampusL	1564	0.0141892	0.717598	0.94424	0.639479	0.557835	-0.0955161	0.248389	0.58	NaN	Nan	NaN
IDPdMRITBSSMOFornixcresStriaterminalisR	1565	0.0674982	0.177745	0.61939	0.840159	0.540235	-0.175266	0.0362135	0.03	0.0480263	0	0.57
IDPdMRITBSSMOFornixcresStriaterminalisL	1566	0.0214292	0.597862	0.904085	0.341529	0.425824	-0.145742	0.0847673	0.41	NaN	Nan	NaN
IDPdMRITBSSMOSuperiorlongitudinalfasciculusR	1567	-0.0466436	0.354281	0.79473	0.683853	0.71012	0.114992	0.178615	0.03	-0.0745797	0.0703543	0.55
IDPdMRITBSSMOSuperiorlongitudinalfasciculusL	1568	-0.0396976	0.421419	0.829948	0.213704	0.557315	0.0683993	0.364721	0.07	NaN	Nan	NaN
IDPdMRITBSSMOSuperiorfrontooccipitalfasciculusR	1569	-0.040224	0.313002	0.762955	0.453553	0.60635	-0.175685	0.157461	0.45	NaN	Nan	NaN
IDPdMRITBSSMOSuperiorfrontooccipitalfasciculusL	1570	-0.00241915	0.952991	0.996733	0.266864	0.28317	-0.0795362	0.437747	0.42	NaN	Nan	NaN
IDPdMRITBSSMOUncinatefasciculusR	1571	-0.04468	0.328741	0.773219	0.987643	0.986482	0.0424348	0.43159	0.12	NaN	Nan	NaN
IDPdMRITBSSMOUncinatefasciculusL	1572	-0.0208531	0.729757	0.9508	0.620822	0.64889	0.288563	0.0257368	<0.01	-0.0245012	0.537221	0.96
IDPdMRITBSSMOTapetumR	1573	-0.0322659	0.535033	0.882217	0.241931	0.238145	0.00248751	0.783978	0.03	NA	NA
IDPdMRITBSSMOTapetumL	1574	0.0123463	0.779434	0.964824	0.431514	0.452	0.0642245	0.628557	0.25	NaN	Nan	NaN
IDPdMRIProbtrackXMOarl	1575	0.0108845	0.801779	0.965477	0.365452	0.357147	-0.00533019	0.878127	0.28	NaN	Nan	NaN
IDPdMRIProbtrackXMOarr	1576	0.0435939	0.282257	0.734577	0.0951725	0.199406	0.146083	0.293602	0.4	NaN	Nan	NaN
IDPdMRIProbtrackXMOatrl	1577	-0.0277074	0.487511	0.860872	0.974921	0.257888	-0.101631	0.444435	0.43	NaN	Nan	NaN
IDPdMRIProbtrackXMOatrr	1578	0.00495963	0.912635	0.987605	0.585558	0.503815	-0.0467392	0.638305	0.17	NaN	Nan	NaN
IDPdMRIProbtrackXMOcgcl	1579	0.017025	0.733764	0.951982	0.443303	0.434867	0.0619469	0.712512	<0.01	NA	NA
IDPdMRIProbtrackXMOcgcr	1580	0.0494331	0.382395	0.810181	0.336836	0.0804199	0.0467521	0.984506	<0.01	NA	NA
IDPdMRIProbtrackXMOcghl	1581	0.0104562	0.829319	0.969943	0.636602	0.399138	-0.0746721	0.469036	0.06	NaN	Nan	NaN
IDPdMRIProbtrackXMOcghr	1582	-0.0218588	0.621535	0.912887	0.520362	0.425997	0.137038	0.13043	0.22	NaN	Nan	NaN
IDPdMRIProbtrackXMOcstl	1583	-0.0682014	0.112074	0.493301	0.465617	0.593274	0.060975	0.208541	0.28	NaN	Nan	NaN
IDPdMRIProbtrackXMOcstr	1584	-0.0366687	0.410987	0.829948	0.475685	0.383625	0.139936	0.0930617	0.15	NaN	Nan	NaN
IDPdMRIProbtrackXMOfma	1585	-0.0204092	0.689286	0.934863	0.910685	0.90671	-0.134087	0.356322	0.05	NaN	Nan	NaN
IDPdMRIProbtrackXMOfmi	1586	-0.060447	0.123384	0.521501	0.190656	0.243095	-0.00958437	0.587826	0.58	NaN	Nan	NaN
IDPdMRIProbtrackXMOifol	1587	-0.0390348	0.357975	0.795654	0.0822454	0.301098	-0.0863502	0.647018	0.37	NaN	Nan	NaN
IDPdMRIProbtrackXMOifor	1588	0.0395541	0.32618	0.772671	0.284216	0.330162	0.0591472	0.841905	0.42	NaN	Nan	NaN
IDPdMRIProbtrackXMOilfl	1589	0.053368	0.220245	0.67584	0.322379	0.403615	0.082679	0.782362	0.25	NaN	Nan	NaN
IDPdMRIProbtrackXMOilfr	1590	0.0404653	0.419559	0.829948	0.701208	0.668706	0.0247043	0.897437	0.02	0.0221308	0.636952	0.31
IDPdMRIProbtrackXMOmcp	1591	0.00437044	0.916014	0.989436	0.960664	0.968678	0.182896	0.0669596	0.18	NaN	Nan	NaN
IDPdMRIProbtrackXMOmll	1592	-0.0320523	0.546025	0.887527	0.270691	0.358162	0.0740022	0.408975	0.01	-0.0691247	0.160113	0.47
IDPdMRIProbtrackXMOmlr	1593	-0.0525277	0.322308	0.769401	0.970179	0.964271	0.00492666	0.656447	0.03	-0.0456215	0.318309	0.89
IDPdMRIProbtrackXMOptrl	1594	0.0517674	0.187006	0.632191	0.496882	0.245213	-0.132258	0.0595884	0.78	NaN	Nan	NaN
IDPdMRIProbtrackXMOptrr	1595	0.0897645	0.0588005	0.344965	0.0734373	0.55673	-0.0678809	0.163683	0.08	NaN	Nan	NaN
IDPdMRIProbtrackXMOslfl	1596	-0.0468966	0.394595	0.817767	0.714075	0.873694	-0.0312497	0.907296	0.01	-0.0620379	0.246126	0.81
IDPdMRIProbtrackXMOslfr	1597	-0.0523504	0.267283	0.722854	0.387358	0.378502	0.00765844	0.600975	0.1	NaN	Nan	NaN
IDPdMRIProbtrackXMOstrl	1598	-0.00235037	0.963185	0.996733	0.81681	0.307528	-0.00671025	0.972002	0.01	NA	NA
IDPdMRIProbtrackXMOstrr	1599	0.0449908	0.359342	0.797075	0.198989	0.114561	0.0485681	0.976166	0.04	NA	NA
IDPdMRIProbtrackXMOuncl	1600	0.0151892	0.69864	0.938913	0.349697	0.421008	0.120454	0.267457	0.59	NaN	Nan	NaN
IDPdMRIProbtrackXMOuncr	1601	-0.0133446	0.733752	0.951982	0.482387	0.354689	0.0765728	0.341587	0.65	NaN	Nan	NaN
IDPdMRITBSSMDMiddlecerebellarpeduncle	1602	0.140394	0.00464188	0.0520393	0.167383	0.530443	0.349473	0.0723577	0.03	0.0973935	0.0725538	0.09
IDPdMRITBSSMDPontinecrossingtract	1603	0.00837965	0.834123	0.970288	0.745955	0.598422	-0.0566483	0.502979	0.38	NaN	Nan	NaN
IDPdMRITBSSMDGenuofcorpuscallosum	1604	0.131287	0.00744765	0.0761208	0.0373701	0.0514874	0.236288	0.37574	0.08	NaN	Nan	NaN
IDPdMRITBSSMDBodyofcorpuscallosum	1605	0.185323	5.82807e-06	0.000473417	0.00487031	0.0103004	0.152707	0.743356	0.48	NaN	Nan	NaN
IDPdMRITBSSMDSpleniumofcorpuscallosum	1606	0.144567	0.00103158	0.0168435	0.0755943	0.266045	0.259361	0.278566	0.14	NaN	Nan	NaN
IDPdMRITBSSMDFornix	1607	-0.00520837	0.90801	0.987601	0.98041	0.853921	-0.0398325	0.752568	0.09	NaN	Nan	NaN
IDPdMRITBSSMDCorticospinaltractR	1608	0.0061051	0.876337	0.980924	0.581593	0.561207	0.0768075	0.452697	0.8	NaN	Nan	NaN
IDPdMRITBSSMDCorticospinaltractL	1609	0.0428634	0.27459	0.733197	0.962534	0.753823	-0.0808546	0.194923	0.74	NaN	Nan	NaN
IDPdMRITBSSMDMediallemniscusR	1610	0.00576855	0.895859	0.984325	0.966065	0.222521	0.147173	0.178803	0.21	NaN	Nan	NaN
IDPdMRITBSSMDMediallemniscusL	1611	0.0124837	0.78253	0.964824	0.975891	0.870746	0.0864492	0.500238	0.1	NaN	Nan	NaN
IDPdMRITBSSMDInferiorcerebellarpeduncleR	1612	0.166439	0.00163818	0.0241432	0.00016005	0.00132987	0.345312	0.155102	<0.01	NA	NA
IDPdMRITBSSMDInferiorcerebellarpeduncleL	1613	0.120994	0.00737866	0.0759079	0.0148218	0.00424798	0.225153	0.33905	0.14	NaN	Nan	NaN
IDPdMRITBSSMDSuperiorcerebellarpeduncleR	1614	0.0972162	0.0349148	0.240192	0.155025	0.47638	0.201341	0.349247	0.06	NaN	Nan	NaN
IDPdMRITBSSMDSuperiorcerebellarpeduncleL	1615	0.0739854	0.138043	0.550354	0.42472	0.353866	0.129101	0.649802	0.06	NaN	Nan	NaN
IDPdMRITBSSMDCerebralpeduncleR	1616	0.154973	0.0084443	0.0846744	0.0274229	0.0305496	0.267168	0.430973	<0.01	0.135021	2	0.52
IDPdMRITBSSMDCerebralpeduncleL	1617	0.148788	0.00244106	0.0310859	0.119013	0.15672	0.0960576	0.658997	0.1	NaN	Nan	NaN
IDPdMRITBSSMDAnteriorlimbofinternalcapsuleR	1618	0.0966731	0.0565422	0.336093	0.612568	0.786306	0.268339	0.154888	0.05	NaN	Nan	NaN
IDPdMRITBSSMDAnteriorlimbofinternalcapsuleL	1619	0.125457	0.00720344	0.0747904	0.105964	0.316926	0.266548	0.206563	0.11	NaN	Nan	NaN
IDPdMRITBSSMDPosteriorlimbofinternalcapsuleR	1620	0.108771	0.00814823	0.0824249	0.108648	0.11755	0.249273	0.150866	0.36	NaN	Nan	NaN
IDPdMRITBSSMDPosteriorlimbofinternalcapsuleL	1621	0.107624	0.0170348	0.145091	0.234379	0.243472	0.0824388	0.818859	0.13	NaN	Nan	NaN
IDPdMRITBSSMDRetrolenticularpartofinternalcapsuleR	1622	0.244955	7.08544e-07	0.000148628	0.000489662	0.006788	0.29982	0.648073	0.11	NaN	Nan	NaN
IDPdMRITBSSMDRetrolenticularpartofinternalcapsuleL	1623	0.21677	0.000634904	0.0122468	0.00447988	0.00352608	0.283307	0.666613	<0.01	0.159808	0.00366282	0.05
IDPdMRITBSSMDAnteriorcoronaradiataR	1624	0.241375	0.000143924	0.00426029	0.0127055	0.0228994	0.218078	0.880428	<0.01	0.175532	0.000435971	0.01
IDPdMRITBSSMDAnteriorcoronaradiataL	1625	0.243338	0.000156928	0.00447473	0.0280638	0.0354719	0.179635	0.684434	<0.01	0.177435	0.000520524	0.01
IDPdMRITBSSMDSuperiorcoronaradiataR	1626	0.239817	5.36293e-05	0.00205086	0.00988405	0.0241094	0.19645	0.764382	<0.01	0.210215	0.000263653	0.52
IDPdMRITBSSMDSuperiorcoronaradiataL	1627	0.234997	8.4833e-05	0.00282896	0.00906685	0.187823	0.149982	0.558362	<0.01	0.20297	9.27998e-05	0.17
IDPdMRITBSSMDPosteriorcoronaradiataR	1628	0.216872	4.13498e-05	0.00182822	0.00159752	0.00820794	0.165919	0.692406	<0.01	0.170628	0.00063538	0.07
IDPdMRITBSSMDPosteriorcoronaradiataL	1629	0.248205	2.17246e-05	0.00114496	0.000662369	0.0185594	0.193255	0.699452	<0.01	0.217703	0.000107428	0.44
IDPdMRITBSSMDPosteriorthalamicradiationR	1630	0.308535	2.19449e-06	0.000246723	0.000672271	0.00134789	0.249976	0.712159	<0.01	0.23135	6.94553e-06	<0.01
IDPdMRITBSSMDPosteriorthalamicradiationL	1631	0.281294	2.37027e-05	0.00119577	0.000637657	0.00250642	0.255434	0.87341	<0.01	0.265659	7.2017e-05	0.71
IDPdMRITBSSMDSagittalstratumR	1632	0.320606	2.38231e-08	3.1248e-05	0.00016717	0.00170426	0.360168	0.777483	0.01	NA	NA
IDPdMRITBSSMDSagittalstratumL	1633	0.275605	0.000126584	0.0038613	0.00151184	0.00841382	0.196978	0.653187	<0.01	0.194311	0.00327881	0.04
IDPdMRITBSSMDExternalcapsuleR	1634	0.159446	0.00348016	0.0411244	0.0145	0.0465088	0.176163	0.900051	0.02	0.12191	0.0078426	0.15
IDPdMRITBSSMDExternalcapsuleL	1635	0.138188	0.0130658	0.118776	0.123188	0.248576	0.121845	0.90421	<0.01	0.103752	0.0342079	0.25
IDPdMRITBSSMDCingulumcingulategyrusR	1636	0.218559	4.66158e-05	0.00193968	0.000892038	0.00958219	0.266604	0.713227	0.02	0.189913	0.000654611	0.39
IDPdMRITBSSMDCingulumcingulategyrusL	1637	0.270549	1.44068e-06	0.000202467	0.000606168	0.00541999	0.1907	0.558235	<0.01	0.222015	8.99644e-05	0.19
IDPdMRITBSSMDCingulumhippocampusR	1638	0.251674	9.53409e-10	3.75167e-06	1.0983e-05	0.000457863	0.368322	0.237167	0.41	NaN	Nan	NaN
IDPdMRITBSSMDCingulumhippocampusL	1639	0.178003	0.000107101	0.00337155	0.00411886	0.0179637	0.24823	0.529002	0.15	NaN	Nan	NaN
IDPdMRITBSSMDFornixcresStriaterminalisR	1640	0.0988999	0.0534248	0.323924	0.320397	0.576359	0.0702227	0.81831	0.05	NaN	Nan	NaN
IDPdMRITBSSMDFornixcresStriaterminalisL	1641	0.082729	0.036539	0.248756	0.081475	0.127254	0.17107	0.355065	0.45	NaN	Nan	NaN
IDPdMRITBSSMDSuperiorlongitudinalfasciculusR	1642	0.26741	6.39486e-05	0.00239655	0.000332616	0.0125003	0.264916	0.987806	<0.01	0.19975	0.000303322	0.03
IDPdMRITBSSMDSuperiorlongitudinalfasciculusL	1643	0.261972	0.000100439	0.00323293	0.000510169	0.00625084	0.260113	0.990974	<0.01	0.192522	0.000339745	0.02
IDPdMRITBSSMDSuperiorfrontooccipitalfasciculusR	1644	0.119275	0.0211077	0.169508	0.309414	0.602987	0.100932	0.88439	<0.01	0.0641553	0.0568107	0.03
IDPdMRITBSSMDSuperiorfrontooccipitalfasciculusL	1645	0.118575	0.0319703	0.227081	0.0403896	0.0793967	0.222277	0.438618	0.02	0.105588	0.0148256	0.66
IDPdMRITBSSMDUncinatefasciculusR	1646	0.225621	8.86847e-09	1.74487e-05	3.6209e-05	0.00800207	0.209414	0.862451	0.92	NaN	Nan	NaN
IDPdMRITBSSMDUncinatefasciculusL	1647	0.210478	5.35493e-05	0.00205086	0.00271317	0.0384078	0.0736716	0.27483	0.02	0.157429	0.000233251	0.03
IDPdMRITBSSMDTapetumR	1648	0.105759	0.00702334	0.0738953	0.174011	0.329347	0.020489	0.366591	0.68	NaN	Nan	NaN
IDPdMRITBSSMDTapetumL	1649	0.100029	0.0107827	0.101751	0.280756	0.321776	0.0356961	0.49393	0.72	NaN	Nan	NaN
IDPdMRITBSSL1Middlecerebellarpeduncle	1650	0.0756037	0.135613	0.549009	0.221094	0.262974	0.272871	0.0990294	0.02	0.0264969	0.611565	0.07
IDPdMRITBSSL1Pontinecrossingtract	1651	0.000855607	0.9826	0.997687	0.769505	0.79283	-0.0892672	0.340502	0.57	NaN	Nan	NaN
IDPdMRITBSSL1Genuofcorpuscallosum	1652	0.0453974	0.329803	0.77455	0.803844	0.766748	0.1709	0.262134	0.1	NaN	Nan	NaN
IDPdMRITBSSL1Bodyofcorpuscallosum	1653	0.044298	0.258845	0.720425	0.454076	0.0969491	0.0109754	0.725288	0.49	NaN	Nan	NaN
IDPdMRITBSSL1Spleniumofcorpuscallosum	1654	0.00348976	0.931875	0.991866	0.945491	0.958323	0.153917	0.119848	0.4	NaN	Nan	NaN
IDPdMRITBSSL1Fornix	1655	-0.03519	0.447498	0.843014	0.501548	0.988389	-0.0493633	0.900182	0.05	NaN	Nan	NaN
IDPdMRITBSSL1CorticospinaltractR	1656	-0.0277884	0.487389	0.860872	0.842648	0.924772	0.0520213	0.409718	0.45	NaN	Nan	NaN
IDPdMRITBSSL1CorticospinaltractL	1657	-0.0109725	0.779722	0.964824	0.142713	0.181381	-0.086451	0.423191	0.55	NaN	Nan	NaN
IDPdMRITBSSL1MediallemniscusR	1658	-0.0264143	0.626029	0.914197	0.933325	0.810575	0.131563	0.223826	0.02	-0.0387116	0.365919	0.86
IDPdMRITBSSL1MediallemniscusL	1659	-0.0298203	0.553269	0.8895	0.70352	0.941917	0.0533099	0.495665	0.02	-0.0551798	0.154258	0.64
IDPdMRITBSSL1InferiorcerebellarpeduncleR	1660	0.0384106	0.445248	0.843014	0.10784	0.0778789	0.168768	0.281447	0.01	NA	NA
IDPdMRITBSSL1InferiorcerebellarpeduncleL	1661	0.0458834	0.298528	0.747098	0.0460773	0.0261831	0.11572	0.514416	0.15	NaN	Nan	NaN
IDPdMRITBSSL1SuperiorcerebellarpeduncleR	1662	0.0794277	0.149784	0.566944	0.688512	0.915336	0.124383	0.737909	<0.01	0.0459488	0.390504	0.21
IDPdMRITBSSL1SuperiorcerebellarpeduncleL	1663	0.0615958	0.301862	0.750444	0.565227	0.2412	0.0489631	0.930827	<0.01	0.0682193	4	0.92
IDPdMRITBSSL1CerebralpeduncleR	1664	0.0352337	0.590877	0.900073	0.99955	0.420981	0.110139	0.638556	<0.01	0.0462092	0.386108	0.87
IDPdMRITBSSL1CerebralpeduncleL	1665	0.0246056	0.663131	0.927753	0.666046	0.662248	0.0110637	0.92171	<0.01	0.0387851	0.363807	0.76
IDPdMRITBSSL1AnteriorlimbofinternalcapsuleR	1666	0.0198081	0.648296	0.921726	0.675078	0.906074	0.0119261	0.940689	0.25	NaN	Nan	NaN
IDPdMRITBSSL1AnteriorlimbofinternalcapsuleL	1667	0.0547265	0.215712	0.670074	0.469813	0.526065	-0.0156334	0.511905	0.2	NaN	Nan	NaN
IDPdMRITBSSL1PosteriorlimbofinternalcapsuleR	1668	-0.0084709	0.86324	0.973867	0.829289	0.487652	0.0124828	0.8613	0.05	NaN	Nan	NaN
IDPdMRITBSSL1PosteriorlimbofinternalcapsuleL	1669	-0.0126861	0.784671	0.965256	0.947155	0.947003	-0.129306	0.296785	0.14	NaN	Nan	NaN
IDPdMRITBSSL1RetrolenticularpartofinternalcapsuleR	1670	0.157973	5.65627e-05	0.00214014	0.00175274	0.0122981	0.240515	0.381817	0.74	NaN	Nan	NaN
IDPdMRITBSSL1RetrolenticularpartofinternalcapsuleL	1671	0.111978	0.0391071	0.261712	0.119703	0.09294	0.181228	0.599766	0.01	0.0927374	0.0312189	0.42
IDPdMRITBSSL1AnteriorcoronaradiataR	1672	0.139941	0.0100408	0.0973171	0.110915	0.535205	0.0582423	0.535943	<0.01	0.118185	0.0135392	0.6
IDPdMRITBSSL1AnteriorcoronaradiataL	1673	0.149829	0.0145525	0.129265	0.0443744	0.233251	0.0351868	0.440163	<0.01	0.178631	0.00601322	0.45
IDPdMRITBSSL1SuperiorcoronaradiataR	1674	0.126968	0.00296216	0.0363719	0.0373161	0.119862	0.0688348	0.575577	0.27	NaN	Nan	NaN
IDPdMRITBSSL1SuperiorcoronaradiataL	1675	0.125744	0.00190856	0.0260771	0.0717643	0.129856	0.0474983	0.424903	0.39	NaN	Nan	NaN
IDPdMRITBSSL1PosteriorcoronaradiataR	1676	0.139392	0.00237983	0.0308047	0.0429232	0.18845	0.0772996	0.577619	0.15	NaN	Nan	NaN
IDPdMRITBSSL1PosteriorcoronaradiataL	1677	0.176322	0.000970611	0.0162526	0.0293436	0.0491257	0.159603	0.897957	0.02	0.145661	0.00107274	0.2
IDPdMRITBSSL1PosteriorthalamicradiationR	1678	0.219146	0.000822219	0.014253	0.0778396	0.058807	0.0154138	0.193166	<0.01	0.17604	0.00520365	0.26
IDPdMRITBSSL1PosteriorthalamicradiationL	1679	0.227129	4.73621e-05	0.00194135	0.0177189	0.0361407	0.0697052	0.239828	0.01	0.20361	6.19113e-05	0.52
IDPdMRITBSSL1SagittalstratumR	1680	0.260345	7.17647e-07	0.000148628	0.0019196	0.0176	0.315705	0.665004	0.03	NA	NA
IDPdMRITBSSL1SagittalstratumL	1681	0.226047	0.000118365	0.00363879	0.0359583	0.106211	0.169561	0.692809	<0.01	0.209408	0.00157397	0.8
IDPdMRITBSSL1ExternalcapsuleR	1682	0.0852212	0.148575	0.565595	0.108141	0.401351	0.100451	0.915715	<0.01	0.0595685	1	0.36
IDPdMRITBSSL1ExternalcapsuleL	1683	0.064484	0.289707	0.740257	0.661863	0.505646	0.0479595	0.911434	<0.01	0.0149632	0.775464	0.07
IDPdMRITBSSL1CingulumcingulategyrusR	1684	0.0739206	0.28473	0.736145	0.522503	0.721315	0.119025	0.788859	<0.01	0.109433	0.0404558	0.71
IDPdMRITBSSL1CingulumcingulategyrusL	1685	0.135825	0.023529	0.182257	0.247181	0.392269	0.0782739	0.693515	<0.01	0.154054	0.0148863	0.74
IDPdMRITBSSL1CingulumhippocampusR	1686	0.177805	6.62289e-05	0.00241871	0.00406626	0.0131472	0.205407	0.799445	0.25	NaN	Nan	NaN
IDPdMRITBSSL1CingulumhippocampusL	1687	0.10665	0.0262407	0.197432	0.194264	0.262611	0.0361364	0.545131	0.11	NaN	Nan	NaN
IDPdMRITBSSL1FornixcresStriaterminalisR	1688	0.0963768	0.044253	0.284535	0.304116	0.583259	-0.0260195	0.288369	0.04	0.0756706	0.0842257	0.51
IDPdMRITBSSL1FornixcresStriaterminalisL	1689	0.0559873	0.153561	0.570267	0.312474	0.511785	0.050298	0.951488	0.77	NaN	Nan	NaN
IDPdMRITBSSL1SuperiorlongitudinalfasciculusR	1690	0.181242	0.000222047	0.00563712	0.0416535	0.0859662	0.236875	0.64134	0.02	NA	NA
IDPdMRITBSSL1SuperiorlongitudinalfasciculusL	1691	0.172675	0.00241127	0.0310077	0.103853	0.141901	0.162042	0.938942	0.01	0.142834	0.00415241	0.32
IDPdMRITBSSL1SuperiorfrontooccipitalfasciculusR	1692	0.0785395	0.0984327	0.463878	0.178878	0.388172	0.00826415	0.542627	0.07	NaN	Nan	NaN
IDPdMRITBSSL1SuperiorfrontooccipitalfasciculusL	1693	0.0864746	0.111407	0.492568	0.139977	0.160357	0.163196	0.56102	<0.01	0.0700037	0.0875419	0.61
IDPdMRITBSSL1UncinatefasciculusR	1694	0.126737	0.001236	0.0193772	0.0186357	0.0539937	0.0689186	0.538239	0.76	NaN	Nan	NaN
IDPdMRITBSSL1UncinatefasciculusL	1695	0.147083	0.000177477	0.00487341	0.0173931	0.04857	0.132346	0.874807	0.68	NaN	Nan	NaN
IDPdMRITBSSL1TapetumR	1696	0.0625146	0.111061	0.492146	0.393028	0.543772	-0.0704615	0.164866	0.76	NaN	Nan	NaN
IDPdMRITBSSL1TapetumL	1697	0.0784224	0.0456175	0.292353	0.1356	0.424763	0.0302578	0.607652	0.95	NaN	Nan	NaN
IDPdMRITBSSL2Middlecerebellarpeduncle	1698	0.134991	0.00174561	0.0251611	0.0328674	0.12304	0.258922	0.230597	0.25	NaN	Nan	NaN
IDPdMRITBSSL2Pontinecrossingtract	1699	-0.00598151	0.890798	0.983991	0.609673	0.998394	-0.0960835	0.392361	0.16	NaN	Nan	NaN
IDPdMRITBSSL2Genuofcorpuscallosum	1700	0.164167	0.00188114	0.0258458	0.0222878	0.0368093	0.245047	0.528178	0.04	0.13775	0.00400015	0.42
IDPdMRITBSSL2Bodyofcorpuscallosum	1701	0.21123	6.13578e-06	0.000473417	0.0022958	0.0306506	0.175939	0.756536	0.06	NaN	Nan	NaN
IDPdMRITBSSL2Spleniumofcorpuscallosum	1702	0.190071	0.00218639	0.0289679	0.0456472	0.0888124	0.183847	0.967198	<0.01	0.15253	0.00765742	0.27
IDPdMRITBSSL2Fornix	1703	0.0108736	0.80835	0.965477	0.798393	0.643706	-0.0255411	0.738813	0.15	NaN	Nan	NaN
IDPdMRITBSSL2CorticospinaltractR	1704	0.0161208	0.681143	0.932898	0.373619	0.434323	0.0515993	0.704874	0.99	NaN	Nan	NaN
IDPdMRITBSSL2CorticospinaltractL	1705	0.0666883	0.0891627	0.438569	0.492183	0.637251	-0.11077	0.0684827	0.82	NaN	Nan	NaN
IDPdMRITBSSL2MediallemniscusR	1706	0.0339998	0.386146	0.812884	0.219599	0.271676	0.101166	0.47532	0.54	NaN	Nan	NaN
IDPdMRITBSSL2MediallemniscusL	1707	0.0351468	0.370324	0.802518	0.300029	0.346555	0.0643777	0.756666	0.48	NaN	Nan	NaN
IDPdMRITBSSL2InferiorcerebellarpeduncleR	1708	0.157789	0.000608657	0.0119157	0.0181556	0.00950652	0.29277	0.220929	0.16	NaN	Nan	NaN
IDPdMRITBSSL2InferiorcerebellarpeduncleL	1709	0.104973	0.0166146	0.14306	0.0716507	0.0813163	0.207143	0.333783	0.15	NaN	Nan	NaN
IDPdMRITBSSL2SuperiorcerebellarpeduncleR	1710	0.083476	0.0658857	0.367425	0.0593193	0.0955368	0.203792	0.270098	0.09	NaN	Nan	NaN
IDPdMRITBSSL2SuperiorcerebellarpeduncleL	1711	0.0656801	0.148895	0.56609	0.179019	0.26802	0.135426	0.527795	0.19	NaN	Nan	NaN
IDPdMRITBSSL2CerebralpeduncleR	1712	0.170135	1.44638e-05	0.000836988	0.0113262	0.0436681	0.239735	0.459666	0.85	NaN	Nan	NaN
IDPdMRITBSSL2CerebralpeduncleL	1713	0.173862	6.59824e-05	0.00241871	0.0339845	0.149688	0.0991616	0.479521	0.19	NaN	Nan	NaN
IDPdMRITBSSL2AnteriorlimbofinternalcapsuleR	1714	0.101672	0.0831032	0.422495	0.738112	0.847269	0.373841	0.0460544	<0.01	0.0650403	0.225907	0.17
IDPdMRITBSSL2AnteriorlimbofinternalcapsuleL	1715	0.135452	0.0241239	0.185405	0.513313	0.89139	0.418195	0.0426156	<0.01	0.125116	1	0.83
IDPdMRITBSSL2PosteriorlimbofinternalcapsuleR	1716	0.0801511	0.0979316	0.463056	0.81103	0.877818	0.180517	0.391377	0.03	0.0576511	4	0.34
IDPdMRITBSSL2PosteriorlimbofinternalcapsuleL	1717	0.0878357	0.0487221	0.305144	0.691643	0.975303	0.150884	0.560338	0.14	NaN	Nan	NaN
IDPdMRITBSSL2RetrolenticularpartofinternalcapsuleR	1718	0.18808	0.000649075	0.0123986	0.0623429	0.197007	0.156083	0.811901	<0.01	0.162715	0.00456772	0.62
IDPdMRITBSSL2RetrolenticularpartofinternalcapsuleL	1719	0.208636	0.000508041	0.0104667	0.0152546	0.0360569	0.173338	0.809354	<0.01	0.186375	0.00281536	0.56
IDPdMRITBSSL2AnteriorcoronaradiataR	1720	0.246154	0.000279312	0.00661858	0.00105529	0.00831586	0.242762	0.983623	<0.01	0.176288	0.000628177	<0.01
IDPdMRITBSSL2AnteriorcoronaradiataL	1721	0.248488	0.000261379	0.00634892	0.00247135	0.0460636	0.219246	0.86016	<0.01	0.175186	0.00031694	<0.01
IDPdMRITBSSL2SuperiorcoronaradiataR	1722	0.219325	0.002085	0.0281017	0.0301014	0.111623	0.179067	0.816753	<0.01	0.203639	0.00170008	0.68
IDPdMRITBSSL2SuperiorcoronaradiataL	1723	0.228756	0.00148529	0.0223455	0.00359532	0.0436987	0.140066	0.612462	<0.01	0.216511	0.000447227	0.74
IDPdMRITBSSL2PosteriorcoronaradiataR	1724	0.200852	0.00226291	0.0294852	0.0486061	0.0441829	0.0938935	0.502754	<0.01	0.170821	0.00434012	0.53
IDPdMRITBSSL2PosteriorcoronaradiataL	1725	0.243033	0.000287706	0.00670334	0.00383546	0.0443151	0.13829	0.519676	<0.01	0.184989	0.00268763	0.09
IDPdMRITBSSL2PosteriorthalamicradiationR	1726	0.259201	4.55662e-07	0.000131203	0.000559706	0.002911	0.286548	0.827226	0.05	NaN	Nan	NaN
IDPdMRITBSSL2PosteriorthalamicradiationL	1727	0.222631	0.000324279	0.00737595	0.00427132	0.00944734	0.264985	0.779002	<0.01	0.194652	0.00139592	0.49
IDPdMRITBSSL2SagittalstratumR	1728	0.235166	1.33853e-05	0.000807135	0.00227029	0.035246	0.204492	0.815814	<0.01	0.207575	0.000340443	0.52
IDPdMRITBSSL2SagittalstratumL	1729	0.194871	0.00240949	0.0310077	0.372098	0.268896	0.0859628	0.48436	<0.01	0.148775	0.0108097	0.19
IDPdMRITBSSL2ExternalcapsuleR	1730	0.155128	0.00102122	0.0167437	0.0184981	0.0732654	0.204809	0.665607	0.09	NaN	Nan	NaN
IDPdMRITBSSL2ExternalcapsuleL	1731	0.141971	0.00217346	0.0288938	0.104876	0.259459	0.15963	0.875759	0.09	NaN	Nan	NaN
IDPdMRITBSSL2CingulumcingulategyrusR	1732	0.161359	0.00143596	0.0220723	0.00992774	0.0368695	0.153105	0.946711	0.02	0.146115	0.00676096	0.8
IDPdMRITBSSL2CingulumcingulategyrusL	1733	0.175895	7.15877e-05	0.0024929	0.00513274	0.0303825	0.112968	0.558709	0.21	NaN	Nan	NaN
IDPdMRITBSSL2CingulumhippocampusR	1734	0.2017	8.12305e-06	0.000551107	0.0166442	0.356274	0.297357	0.381277	0.13	NaN	Nan	NaN
IDPdMRITBSSL2CingulumhippocampusL	1735	0.143492	0.000998567	0.0165099	0.00165973	0.0110735	0.316638	0.0920593	0.26	NaN	Nan	NaN
IDPdMRITBSSL2FornixcresStriaterminalisR	1736	0.0565236	0.246129	0.711042	0.591948	0.668222	0.175368	0.311462	0.05	NaN	Nan	NaN
IDPdMRITBSSL2FornixcresStriaterminalisL	1737	0.0750749	0.0962617	0.459296	0.0653922	0.0227813	0.233107	0.140628	0.17	NaN	Nan	NaN
IDPdMRITBSSL2SuperiorlongitudinalfasciculusR	1738	0.226732	0.00175211	0.0251626	0.00827753	0.0285363	0.141113	0.627127	<0.01	0.146442	0.016239	0.05
IDPdMRITBSSL2SuperiorlongitudinalfasciculusL	1739	0.228071	0.000785873	0.0136832	0.00240199	0.0177918	0.17452	0.746259	<0.01	0.214979	0.00103041	0.69
IDPdMRITBSSL2SuperiorfrontooccipitalfasciculusR	1740	0.114214	0.0113493	0.106079	0.564242	0.845676	0.179443	0.551665	0.12	NaN	Nan	NaN
IDPdMRITBSSL2SuperiorfrontooccipitalfasciculusL	1741	0.0992751	0.0176031	0.14867	0.0260296	0.102287	0.210419	0.268832	0.36	NaN	Nan	NaN
IDPdMRITBSSL2UncinatefasciculusR	1742	0.182624	1.07596e-05	0.000694085	0.0969018	0.0987901	0.126479	0.577696	0.33	NaN	Nan	NaN
IDPdMRITBSSL2UncinatefasciculusL	1743	0.154136	0.0158687	0.138905	0.271528	0.321549	-0.117205	0.0701862	<0.01	0.147639	0.0121068	0.92
IDPdMRITBSSL2TapetumR	1744	0.113713	0.0120634	0.111956	0.252193	0.329411	0.0601291	0.626772	0.13	NaN	Nan	NaN
IDPdMRITBSSL2TapetumL	1745	0.0933565	0.0440948	0.283982	0.306414	0.568109	0.017324	0.499141	0.12	NaN	Nan	NaN
IDPdMRITBSSL3Middlecerebellarpeduncle	1746	0.167487	0.000683528	0.0126872	0.0309039	0.113804	0.353097	0.111664	0.03	0.14424	0.00463195	0.59
IDPdMRITBSSL3Pontinecrossingtract	1747	0.0244228	0.536816	0.884037	0.267053	0.297921	0.0359467	0.904894	0.48	NaN	Nan	NaN
IDPdMRITBSSL3Genuofcorpuscallosum	1748	0.136681	0.00328229	0.0392578	0.0122938	0.0414841	0.197514	0.590399	0.14	NaN	Nan	NaN
IDPdMRITBSSL3Bodyofcorpuscallosum	1749	0.197237	2.1718e-06	0.000246723	0.00140305	0.0197513	0.155433	0.680061	0.37	NaN	Nan	NaN
IDPdMRITBSSL3Spleniumofcorpuscallosum	1750	0.181509	0.0003935	0.00855483	0.0163883	0.0206881	0.239973	0.638909	0.02	0.14807	0.00150991	0.22
IDPdMRITBSSL3Fornix	1751	0.00362348	0.93451	0.99237	0.894755	0.759011	-0.0416279	0.673342	0.12	NaN	Nan	NaN
IDPdMRITBSSL3CorticospinaltractR	1752	0.0289352	0.460798	0.8481	0.282732	0.340037	0.103313	0.429879	0.88	NaN	Nan	NaN
IDPdMRITBSSL3CorticospinaltractL	1753	0.0780755	0.046582	0.296346	0.487019	0.728354	-0.0206084	0.297662	0.87	NaN	Nan	NaN
IDPdMRITBSSL3MediallemniscusR	1754	0.0437557	0.264721	0.72246	0.185743	0.246107	0.163786	0.208028	0.6	NaN	Nan	NaN
IDPdMRITBSSL3MediallemniscusL	1755	0.0538698	0.228235	0.684895	0.349871	0.428753	0.151234	0.367279	0.13	NaN	Nan	NaN
IDPdMRITBSSL3InferiorcerebellarpeduncleR	1756	0.192481	0.000171179	0.00477083	0.00401782	0.0181866	0.24838	0.653801	0.04	0.174456	0.001464	0.72
IDPdMRITBSSL3InferiorcerebellarpeduncleL	1757	0.138594	0.00186591	0.0258458	0.000680228	0.00672575	0.191956	0.622422	0.26	NaN	Nan	NaN
IDPdMRITBSSL3SuperiorcerebellarpeduncleR	1758	0.0921363	0.0343635	0.238064	0.0375666	0.0628111	0.192575	0.339058	0.32	NaN	Nan	NaN
IDPdMRITBSSL3SuperiorcerebellarpeduncleL	1759	0.0700602	0.13488	0.547778	0.0756883	0.146981	0.158705	0.434662	0.14	NaN	Nan	NaN
IDPdMRITBSSL3CerebralpeduncleR	1760	0.206638	1.51087e-06	0.000205009	0.000595304	0.00334167	0.323139	0.258921	0.3	NaN	Nan	NaN
IDPdMRITBSSL3CerebralpeduncleL	1761	0.206263	5.03148e-07	0.000131203	0.00120829	0.0212676	0.206978	0.994299	0.39	NaN	Nan	NaN
IDPdMRITBSSL3AnteriorlimbofinternalcapsuleR	1762	0.11115	0.0290458	0.21284	0.17191	0.198818	0.299555	0.118237	0.05	NaN	Nan	NaN
IDPdMRITBSSL3AnteriorlimbofinternalcapsuleL	1763	0.109298	0.0101098	0.0976056	0.148511	0.198008	0.325988	0.0289247	0.31	NaN	Nan	NaN
IDPdMRITBSSL3PosteriorlimbofinternalcapsuleR	1764	0.176589	1.85047e-05	0.000997481	0.00113878	0.014126	0.341271	0.0901072	0.35	NaN	Nan	NaN
IDPdMRITBSSL3PosteriorlimbofinternalcapsuleL	1765	0.152538	0.00177661	0.0253296	0.0212517	0.0459177	0.264135	0.343366	0.1	NaN	Nan	NaN
IDPdMRITBSSL3RetrolenticularpartofinternalcapsuleR	1766	0.238823	1.39344e-06	0.000202467	0.000897899	0.00944251	0.288229	0.681752	0.11	NaN	Nan	NaN
IDPdMRITBSSL3RetrolenticularpartofinternalcapsuleL	1767	0.210039	0.000562537	0.0112389	0.0041513	0.0107465	0.287243	0.602095	<0.01	0.154517	0.00323952	0.05
IDPdMRITBSSL3AnteriorcoronaradiataR	1768	0.22183	7.84411e-05	0.00266091	0.0059579	0.0279501	0.225852	0.976589	<0.01	0.160295	7.77182e-05	<0.01
IDPdMRITBSSL3AnteriorcoronaradiataL	1769	0.229537	2.26029e-05	0.0011551	0.00685471	0.0200052	0.182086	0.71912	0.02	0.2011	0.000435928	0.49
IDPdMRITBSSL3SuperiorcoronaradiataR	1770	0.214258	3.26477e-06	0.000319204	0.00194202	0.00779401	0.205684	0.939153	0.11	NaN	Nan	NaN
IDPdMRITBSSL3SuperiorcoronaradiataL	1771	0.190913	0.000295221	0.00679354	0.0346722	0.450199	0.12637	0.614868	<0.01	0.137205	0.000815943	0.04
IDPdMRITBSSL3PosteriorcoronaradiataR	1772	0.211611	7.90005e-06	0.000545381	0.00446778	0.020131	0.212513	0.993774	0.09	NaN	Nan	NaN
IDPdMRITBSSL3PosteriorcoronaradiataL	1773	0.237442	1.21815e-06	0.000191737	0.00078692	0.020086	0.189296	0.686102	0.11	NaN	Nan	NaN
IDPdMRITBSSL3PosteriorthalamicradiationR	1774	0.298133	7.15385e-07	0.000148628	5.10294e-05	0.00107435	0.316527	0.90022	<0.01	0.268828	2.10002e-05	0.41
IDPdMRITBSSL3PosteriorthalamicradiationL	1775	0.263274	2.185e-05	0.00114496	5.66238e-05	0.00119395	0.316511	0.724538	<0.01	0.248495	7.94896e-05	0.65
IDPdMRITBSSL3SagittalstratumR	1776	0.299255	1.63109e-07	7.00104e-05	0.000170796	0.00118528	0.364336	0.639702	0.01	0.249813	2.83774e-05	0.18
IDPdMRITBSSL3SagittalstratumL	1777	0.246991	0.000228254	0.00568467	0.013047	0.0133906	0.216408	0.851553	<0.01	0.190136	0.00308566	0.09
IDPdMRITBSSL3ExternalcapsuleR	1778	0.174115	0.000626226	0.0121957	0.00887301	0.0859489	0.149995	0.845953	0.02	0.137507	0.0012947	0.15
IDPdMRITBSSL3ExternalcapsuleL	1779	0.148575	0.00303136	0.0369301	0.204955	0.177238	0.0962979	0.668268	0.05	NaN	Nan	NaN
IDPdMRITBSSL3CingulumcingulategyrusR	1780	0.21961	5.48281e-06	0.000469019	0.000566992	0.002785	0.25827	0.742586	0.09	NaN	Nan	NaN
IDPdMRITBSSL3CingulumcingulategyrusL	1781	0.22837	5.33482e-07	0.000131203	0.000443288	0.00348227	0.188678	0.720519	0.23	NaN	Nan	NaN
IDPdMRITBSSL3CingulumhippocampusR	1782	0.184944	2.71659e-05	0.00128793	0.000778411	0.0271685	0.361234	0.0895702	0.31	NaN	Nan	NaN
IDPdMRITBSSL3CingulumhippocampusL	1783	0.168684	0.000583914	0.0114885	0.000238805	0.00635927	0.302247	0.256889	0.08	NaN	Nan	NaN
IDPdMRITBSSL3FornixcresStriaterminalisR	1784	0.0917024	0.0591303	0.346154	0.211067	0.545821	0.121547	0.80107	0.05	NaN	Nan	NaN
IDPdMRITBSSL3FornixcresStriaterminalisL	1785	0.0978038	0.0237313	0.182745	0.0298041	0.0595011	0.194102	0.356404	0.32	NaN	Nan	NaN
IDPdMRITBSSL3SuperiorlongitudinalfasciculusR	1786	0.241503	0.000151634	0.00438734	0.00126495	0.0126189	0.233467	0.958788	<0.01	0.177826	0.000693081	0.03
IDPdMRITBSSL3SuperiorlongitudinalfasciculusL	1787	0.22981	0.000162548	0.00457689	0.00445829	0.0156053	0.263934	0.818342	<0.01	0.170557	0.000894919	0.06
IDPdMRITBSSL3SuperiorfrontooccipitalfasciculusR	1788	0.0770233	0.119365	0.512776	0.334484	0.458802	0.0437295	0.782386	0.07	NaN	Nan	NaN
IDPdMRITBSSL3SuperiorfrontooccipitalfasciculusL	1789	0.10699	0.0330629	0.232115	0.0286332	0.0633485	0.173328	0.586681	0.07	NaN	Nan	NaN
IDPdMRITBSSL3UncinatefasciculusR	1790	0.160771	0.000101055	0.00323293	0.0227893	0.053721	0.262277	0.308181	0.31	NaN	Nan	NaN
IDPdMRITBSSL3UncinatefasciculusL	1791	0.148954	0.0033304	0.0397125	0.00967858	0.0209694	0.121693	0.8256	0.03	0.118904	0.000928708	0.25
IDPdMRITBSSL3TapetumR	1792	0.110964	0.00744478	0.0761208	0.272701	0.29969	0.0597595	0.611584	0.35	NaN	Nan	NaN
IDPdMRITBSSL3TapetumL	1793	0.100093	0.0177824	0.149507	0.226976	0.201151	0.0645055	0.729401	0.3	NaN	Nan	NaN
IDPdMRIProbtrackXMDarl	1794	0.192153	0.000235384	0.00582538	0.0801711	0.210509	0.170708	0.866344	0.02	0.211396	0.000384621	0.66
IDPdMRIProbtrackXMDarr	1795	0.19812	0.00104478	0.0169884	0.0640926	0.195839	0.234959	0.802547	<0.01	0.160129	0.00273796	0.29
IDPdMRIProbtrackXMDatrl	1796	0.209485	1.85467e-06	0.000237719	0.00121835	0.0129906	0.213203	0.972327	0.19	NaN	Nan	NaN
IDPdMRIProbtrackXMDatrr	1797	0.210694	4.55637e-05	0.00193968	0.00214476	0.0101516	0.288857	0.533304	0.03	0.177563	0.000335696	0.18
IDPdMRIProbtrackXMDcgcl	1798	0.25677	2.48323e-05	0.00122144	0.00233957	0.0368399	0.218344	0.795752	<0.01	0.201348	0.000362858	0.07
IDPdMRIProbtrackXMDcgcr	1799	0.198696	0.000260355	0.00634892	0.0121724	0.0204079	0.25748	0.657091	0.02	0.147059	0.00166738	0.04
IDPdMRIProbtrackXMDcghl	1800	0.136036	0.000525374	0.0107116	0.000610598	0.00927861	0.18226	0.622105	0.8	NaN	Nan	NaN
IDPdMRIProbtrackXMDcghr	1801	0.175609	7.59836e-06	0.000545381	0.000266295	0.00615865	0.146727	0.757687	0.62	NaN	Nan	NaN
IDPdMRIProbtrackXMDcstl	1802	0.189278	0.000183791	0.00498495	0.000765776	0.0190859	0.226078	0.765387	0.05	NaN	Nan	NaN
IDPdMRIProbtrackXMDcstr	1803	0.135311	0.000562659	0.0112389	0.00220586	0.0118306	0.321475	0.0569166	0.49	NaN	Nan	NaN
IDPdMRIProbtrackXMDfma	1804	0.128181	0.0112318	0.105406	0.400775	0.606841	-0.0285119	0.194744	0.01	0.15051	0.00502446	0.61
IDPdMRIProbtrackXMDfmi	1805	0.208835	0.000474618	0.00998728	0.00695235	0.0452762	0.231401	0.876955	<0.01	0.134703	0.00257621	<0.01
IDPdMRIProbtrackXMDifol	1806	0.299218	1.89915e-06	0.000237719	4.43265e-05	0.00168124	0.280282	0.901636	<0.01	0.236427	2.73769e-05	0.03
IDPdMRIProbtrackXMDifor	1807	0.303778	2.36522e-06	0.000251545	1.46517e-05	0.00179363	0.230011	0.637622	<0.01	0.242006	5.2433e-05	0.09
IDPdMRIProbtrackXMDilfl	1808	0.327693	6.00401e-08	4.35718e-05	2.7707e-06	0.000993073	0.253364	0.613286	<0.01	0.297688	2.25911e-05	0.47
IDPdMRIProbtrackXMDilfr	1809	0.316953	1.8642e-07	7.00104e-05	1.03023e-05	0.000586287	0.312261	0.974763	<0.01	0.239373	1.45678e-05	0.01
IDPdMRIProbtrackXMDmcp	1810	0.0527202	0.29687	0.746545	0.0398711	0.0572777	0.182604	0.285415	0.02	0.0742407	4	0.74
IDPdMRIProbtrackXMDmll	1811	0.0635939	0.23334	0.692976	0.0819275	0.183418	-0.00494393	0.597284	<0.01	0.0914151	0.0688076	0.59
IDPdMRIProbtrackXMDmlr	1812	0.0706193	0.0718577	0.384708	0.531802	0.8014	0.0957258	0.791554	0.5	NaN	Nan	NaN
IDPdMRIProbtrackXMDptrl	1813	0.229632	1.62792e-07	7.00104e-05	1.30673e-06	0.000361335	0.34886	0.25754	0.2	NaN	Nan	NaN
IDPdMRIProbtrackXMDptrr	1814	0.222502	1.10633e-05	0.000702166	0.000341871	0.00181101	0.326378	0.396139	0.05	NaN	Nan	NaN
IDPdMRIProbtrackXMDslfl	1815	0.27179	4.92324e-05	0.00194649	0.00309251	0.00526891	0.253481	0.91074	<0.01	0.201793	0.000150733	0.01
IDPdMRIProbtrackXMDslfr	1816	0.260261	0.000149581	0.00438734	0.00158845	0.00954461	0.236762	0.888373	<0.01	0.212398	0.000486529	0.18
IDPdMRIProbtrackXMDstrl	1817	0.229281	4.00058e-05	0.00180946	6.04521e-05	0.00629662	0.281176	0.702639	0.01	0.189061	0.000133442	0.17
IDPdMRIProbtrackXMDstrr	1818	0.223684	0.00033412	0.00751292	0.00163596	0.0315643	0.250097	0.862107	<0.01	0.188686	0.000568768	0.3
IDPdMRIProbtrackXMDuncl	1819	0.236573	9.16405e-06	0.000611195	7.10295e-05	0.00386807	0.264364	0.830759	<0.01	0.200749	8.50364e-05	0.3
IDPdMRIProbtrackXMDuncr	1820	0.277918	1.95709e-07	7.00104e-05	0.000507751	0.00474484	0.273903	0.975419	0.01	0.248481	2.78887e-05	0.39
IDPdMRIProbtrackXL1arl	1821	0.136119	0.00440906	0.0498553	0.494192	0.629842	0.0615846	0.520662	0.07	NaN	Nan	NaN
IDPdMRIProbtrackXL1arr	1822	0.154133	0.00369222	0.042732	0.0857005	0.274798	0.21551	0.634632	0.02	NA	NA
IDPdMRIProbtrackXL1atrl	1823	0.174025	0.000162837	0.00457689	0.0340598	0.0643039	0.0646495	0.325642	0.19	NaN	Nan	NaN
IDPdMRIProbtrackXL1atrr	1824	0.170675	0.000384892	0.00841416	0.008474	0.0494591	0.165175	0.962594	0.06	NaN	Nan	NaN
IDPdMRIProbtrackXL1cgcl	1825	0.161884	0.00631165	0.0680448	0.334518	0.647428	0.139724	0.87817	<0.01	0.156459	0.00899536	0.93
IDPdMRIProbtrackXL1cgcr	1826	0.0930652	0.143573	0.557457	0.965999	0.86464	0.0392312	0.728355	<0.01	0.109515	0.052004	0.81
IDPdMRIProbtrackXL1cghl	1827	0.134446	0.00179733	0.0255325	0.00119385	0.0109486	0.10186	0.756164	0.17	NaN	Nan	NaN
IDPdMRIProbtrackXL1cghr	1828	0.175323	7.86158e-06	0.000545381	0.0022779	0.00871205	0.167685	0.934904	0.76	NaN	Nan	NaN
IDPdMRIProbtrackXL1cstl	1829	0.0545416	0.190957	0.636858	0.11108	0.223563	0.0944416	0.694396	0.31	NaN	Nan	NaN
IDPdMRIProbtrackXL1cstr	1830	0.0380648	0.331931	0.776084	0.0688481	0.12844	0.227411	0.0531489	0.7	NaN	Nan	NaN
IDPdMRIProbtrackXL1fma	1831	0.0771492	0.0919098	0.4454	0.0500029	0.346212	-0.073674	0.166873	0.09	NaN	Nan	NaN
IDPdMRIProbtrackXL1fmi	1832	0.12565	0.0101202	0.0976056	0.162147	0.25616	0.137386	0.921554	0.03	0.0945043	0.025877	0.27
IDPdMRIProbtrackXL1ifol	1833	0.248886	1.13284e-05	0.000707574	0.0257846	0.0238635	0.139866	0.426997	0.01	0.223012	0.000380644	0.46
IDPdMRIProbtrackXL1ifor	1834	0.257152	4.1001e-05	0.00182822	0.0305617	0.0749281	0.116599	0.353054	<0.01	0.239491	0.000641633	0.8
IDPdMRIProbtrackXL1ilfl	1835	0.302803	6.31964e-08	4.35718e-05	3.54664e-05	0.00582858	0.178039	0.355914	<0.01	0.303337	1.81054e-05	1
IDPdMRIProbtrackXL1ilfr	1836	0.284442	7.87181e-06	0.000545381	1.92929e-05	0.00179322	0.22956	0.723366	<0.01	0.239341	5.9699e-05	0.28
IDPdMRIProbtrackXL1mcp	1837	0.0340164	0.467348	0.851407	0.169728	0.094082	0.174126	0.211048	0.13	NaN	Nan	NaN
IDPdMRIProbtrackXL1mll	1838	0.0286732	0.621644	0.912887	0.750783	0.503152	-0.021584	0.722489	<0.01	0.000621418	0.989061	<0.01
IDPdMRIProbtrackXL1mlr	1839	0.0400116	0.405423	0.825744	0.288082	0.443261	0.0530652	0.911395	0.03	NA	A	NA
IDPdMRIProbtrackXL1ptrl	1840	0.217445	9.23353e-07	0.000173019	4.64233e-05	0.00505967	0.208201	0.931841	0.2	NaN	Nan	NaN
IDPdMRIProbtrackXL1ptrr	1841	0.206975	1.81764e-05	0.000997481	0.00858636	0.0243261	0.234506	0.815095	0.08	NaN	Nan	NaN
IDPdMRIProbtrackXL1slfl	1842	0.24072	6.01177e-06	0.000473417	0.00493381	0.0098145	0.179189	0.634409	<0.01	0.187542	5.88095e-05	0.04
IDPdMRIProbtrackXL1slfr	1843	0.241072	2.98686e-05	0.00138274	0.00870502	0.023961	0.249485	0.952382	<0.01	0.181555	0.00012256	0.05
IDPdMRIProbtrackXL1strl	1844	0.140209	0.00275364	0.0344421	0.0106161	0.0390798	0.149191	0.937325	0.09	NaN	Nan	NaN
IDPdMRIProbtrackXL1strr	1845	0.164384	0.000461805	0.00976992	0.013731	0.0530675	0.216307	0.649423	0.13	NaN	Nan	NaN
IDPdMRIProbtrackXL1uncl	1846	0.235483	3.99315e-06	0.00036542	0.000159898	0.00216559	0.242038	0.95803	0.01	0.205282	0.000105217	0.43
IDPdMRIProbtrackXL1uncr	1847	0.257229	4.88666e-07	0.000131203	2.65825e-05	0.00163828	0.313068	0.653613	0.03	NA	A	NA
IDPdMRIProbtrackXL2arl	1848	0.184098	0.000659781	0.0124819	0.00919428	0.0849437	0.161527	0.86405	0.01	0.168026	0.0035175	0.74
IDPdMRIProbtrackXL2arr	1849	0.182589	0.00357336	0.0419119	0.157871	0.291984	0.205423	0.881239	<0.01	0.099571	0.0404287	0.01
IDPdMRIProbtrackXL2atrl	1850	0.211347	7.28515e-06	0.000540888	0.00031515	0.00372629	0.277216	0.565076	0.1	NaN	Nan	NaN
IDPdMRIProbtrackXL2atrr	1851	0.205513	0.000128423	0.00388728	0.00579693	0.0274768	0.332486	0.326452	0.02	0.150619	0.000465615	0.04
IDPdMRIProbtrackXL2cgcl	1852	0.152185	0.000747444	0.0131892	0.0238873	0.0759236	0.110808	0.706613	0.1	NaN	Nan	NaN
IDPdMRIProbtrackXL2cgcr	1853	0.13114	0.0134763	0.121627	0.0170305	0.251549	0.199345	0.59709	0.01	0.132136	0.00696638	0.99
IDPdMRIProbtrackXL2cghl	1854	0.124873	0.00145792	0.0222361	0.00119008	0.00965098	0.204948	0.395958	0.82	NaN	Nan	NaN
IDPdMRIProbtrackXL2cghr	1855	0.165974	4.86851e-05	0.00194649	0.00221106	0.005754	0.13159	0.729769	0.38	NaN	Nan	NaN
IDPdMRIProbtrackXL2cstl	1856	0.209602	4.53276e-05	0.00193968	0.0120751	0.097362	0.194059	0.901319	0.04	0.198388	0.000570989	0.77
IDPdMRIProbtrackXL2cstr	1857	0.138754	0.00166353	0.0242444	0.0603228	0.0945271	0.220285	0.445586	0.2	NaN	Nan	NaN
IDPdMRIProbtrackXL2fma	1858	0.136783	0.0121297	0.112307	0.634446	0.885654	-0.00193515	0.290507	<0.01	0.085126	0.0573188	0.13
IDPdMRIProbtrackXL2fmi	1859	0.234205	0.000178341	0.00487341	0.0102291	0.0340832	0.244565	0.945816	<0.01	0.176738	0.00147712	0.09
IDPdMRIProbtrackXL2ifol	1860	0.288313	4.81946e-06	0.000431013	0.00238622	0.0146134	0.301692	0.930685	<0.01	0.225263	5.00751e-05	0.06
IDPdMRIProbtrackXL2ifor	1861	0.278929	5.22726e-06	0.000457095	0.000827674	0.00587546	0.227277	0.729125	<0.01	0.219087	7.22414e-05	0.04
IDPdMRIProbtrackXL2ilfl	1862	0.296115	1.42263e-06	0.000202467	0.000225322	0.00567151	0.23035	0.65994	<0.01	0.244445	0.000110071	0.15
IDPdMRIProbtrackXL2ilfr	1863	0.294886	2.98937e-07	9.80266e-05	5.10229e-05	0.00117504	0.304555	0.94509	0.01	0.26284	3.31056e-05	0.46
IDPdMRIProbtrackXL2mcp	1864	0.0688372	0.18821	0.632999	0.415571	0.519419	0.145793	0.544692	0.01	0.0904507	0.0718987	0.79
IDPdMRIProbtrackXL2mll	1865	0.0737362	0.151851	0.569274	0.293357	0.22701	-0.00677667	0.519149	0.02	0.104669	0.0240688	0.56
IDPdMRIProbtrackXL2mlr	1866	0.0756974	0.0536758	0.324945	0.140521	0.293357	0.0960332	0.830543	0.49	NaN	Nan	NaN
IDPdMRIProbtrackXL2ptrl	1867	0.199754	3.92052e-06	0.00036542	2.38419e-05	0.00213578	0.378761	0.0783833	0.26	NaN	Nan	NaN
IDPdMRIProbtrackXL2ptrr	1868	0.186864	0.000214498	0.00551667	0.000538368	0.00368467	0.337623	0.212236	0.08	NaN	Nan	NaN
IDPdMRIProbtrackXL2slfl	1869	0.270873	0.000289598	0.00670334	0.00132944	0.00870486	0.258109	0.944188	<0.01	0.174966	0.00143913	<0.01
IDPdMRIProbtrackXL2slfr	1870	0.256122	0.000561644	0.0112389	0.00136456	0.0137559	0.214722	0.819101	<0.01	0.206227	0.00176382	0.18
IDPdMRIProbtrackXL2strl	1871	0.221302	0.000249194	0.00612861	0.00151087	0.0259514	0.276871	0.705662	<0.01	0.178432	0.000647198	0.21
IDPdMRIProbtrackXL2strr	1872	0.190624	0.00561421	0.0620559	0.0518678	0.212242	0.21017	0.907321	<0.01	0.186344	0.00885121	0.92
IDPdMRIProbtrackXL2uncl	1873	0.216817	3.53398e-05	0.001617	0.00635488	0.0128016	0.224527	0.951926	0.01	0.18092	0.000186638	0.2
IDPdMRIProbtrackXL2uncr	1874	0.258164	1.18897e-06	0.000191737	0.000607266	0.0108029	0.219938	0.767888	0.01	0.208434	4.46588e-05	0.09
IDPdMRIProbtrackXL3arl	1875	0.210062	8.74217e-05	0.00289079	0.0285906	0.0353333	0.241966	0.806908	0.03	0.18654	0.00131237	0.59
IDPdMRIProbtrackXL3arr	1876	0.210957	0.000343313	0.00767577	0.0176626	0.0933191	0.226965	0.911316	<0.01	0.192418	0.000485564	0.62
IDPdMRIProbtrackXL3atrl	1877	0.195479	1.93317e-06	0.000237719	0.000532547	0.00790045	0.243516	0.630613	0.38	NaN	Nan	NaN
IDPdMRIProbtrackXL3atrr	1878	0.206679	4.68284e-05	0.00193968	0.00689237	0.0222699	0.294761	0.47423	0.05	NaN	Nan	NaN
IDPdMRIProbtrackXL3cgcl	1879	0.153655	0.00208531	0.0281017	0.105028	0.293467	0.141642	0.921422	0.01	0.133133	0.00680858	0.56
IDPdMRIProbtrackXL3cgcr	1880	0.16421	0.00561352	0.0620559	0.045111	0.173068	0.301678	0.336474	<0.01	0.154842	0.00377097	0.86
IDPdMRIProbtrackXL3cghl	1881	0.128227	0.00108157	0.0174481	0.00455281	0.0095875	0.203421	0.424908	0.99	NaN	Nan	NaN
IDPdMRIProbtrackXL3cghr	1882	0.159358	4.86689e-05	0.00194649	0.000753682	0.0100779	0.12521	0.715415	0.77	NaN	Nan	NaN
IDPdMRIProbtrackXL3cstl	1883	0.209008	5.36819e-05	0.00205086	0.00312697	0.0185986	0.268056	0.639066	0.04	NA	NA
IDPdMRIProbtrackXL3cstr	1884	0.155558	7.33728e-05	0.00253265	0.00336384	0.0236464	0.30757	0.114834	0.76	NaN	Nan	NaN
IDPdMRIProbtrackXL3fma	1885	0.138257	0.00647856	0.0694968	0.50615	0.784775	-0.0244398	0.179498	0.02	NA	A	NA
IDPdMRIProbtrackXL3fmi	1886	0.217677	0.000353013	0.00784806	0.022845	0.0531001	0.262844	0.760945	<0.01	0.161781	0.00259004	0.05
IDPdMRIProbtrackXL3ifol	1887	0.276989	9.51345e-06	0.000623924	0.00161205	0.00678081	0.317822	0.788856	<0.01	0.213956	7.37792e-05	0.04
IDPdMRIProbtrackXL3ifor	1888	0.29273	2.0045e-06	0.000239021	0.000112589	0.00229009	0.26698	0.86388	<0.01	0.230859	2.64376e-05	0.11
IDPdMRIProbtrackXL3ilfl	1889	0.310395	1.95069e-07	7.00104e-05	3.2642e-05	0.000730968	0.282032	0.845385	<0.01	0.258222	2.93656e-05	0.15
IDPdMRIProbtrackXL3ilfr	1890	0.308125	6.64374e-08	4.35718e-05	2.52489e-05	0.000971246	0.33413	0.851728	<0.01	0.254532	8.55464e-06	0.08
IDPdMRIProbtrackXL3mcp	1891	0.0690318	0.192658	0.639754	0.128017	0.0830094	0.185166	0.364158	<0.01	0.129422	0.0132315	0.45
IDPdMRIProbtrackXL3mll	1892	0.0823748	0.104561	0.478816	0.0734911	0.17975	0.0325646	0.686864	0.03	0.096477	0.0319232	0.78
IDPdMRIProbtrackXL3mlr	1893	0.0797289	0.0421321	0.275167	0.0553922	0.0734861	0.125401	0.62625	0.68	NaN	Nan	NaN
IDPdMRIProbtrackXL3ptrl	1894	0.216743	8.39169e-07	0.000165107	1.94331e-05	0.000334202	0.380522	0.11591	0.32	NaN	Nan	NaN
IDPdMRIProbtrackXL3ptrr	1895	0.212531	1.8257e-05	0.000997481	0.000666256	0.00301587	0.322118	0.360182	0.04	0.171648	0.000472725	0.05
IDPdMRIProbtrackXL3slfl	1896	0.244364	0.000143995	0.00426029	0.0102954	0.0137445	0.258664	0.927342	<0.01	0.179094	0.000512303	0.04
IDPdMRIProbtrackXL3slfr	1897	0.223544	0.000708085	0.0128996	0.0155527	0.067719	0.188723	0.82872	<0.01	0.157112	0.00192711	0.03
IDPdMRIProbtrackXL3strl	1898	0.229093	8.19059e-05	0.0027547	8.96279e-05	0.00510379	0.286519	0.685089	0.01	0.185742	0.000165858	0.13
IDPdMRIProbtrackXL3strr	1899	0.215234	0.000278424	0.00661858	0.00714778	0.034556	0.205572	0.946673	<0.01	0.178476	0.00142226	0.43
IDPdMRIProbtrackXL3uncl	1900	0.205968	2.93949e-05	0.00137701	0.00330762	0.0202152	0.265502	0.619525	0.07	NaN	Nan	NaN
IDPdMRIProbtrackXL3uncr	1901	0.24807	1.13732e-06	0.000191737	0.00248364	0.0134744	0.21897	0.814868	0.01	0.220149	7.06148e-05	0.46
IDPdMRITBSSICVFMiddlecerebellarpeduncle	1902	-0.113042	0.0346222	0.239008	0.0791629	0.10099	-0.234889	0.345328	<0.01	-0.0911858	0.0694301	0.48
IDPdMRITBSSICVFPontinecrossingtract	1903	-0.00157201	0.974953	0.996996	0.746849	0.723234	-0.146067	0.228596	0.01	0.0268408	0.469266	0.2
IDPdMRITBSSICVFGenuofcorpuscallosum	1904	-0.160397	0.0106334	0.10122	0.0669758	0.0873559	-0.225911	0.668183	<0.01	-0.131344	0.021822	0.48
IDPdMRITBSSICVFBodyofcorpuscallosum	1905	-0.215901	0.000505165	0.0104622	0.0183663	0.0204924	-0.196573	0.898423	<0.01	-0.163254	0.00361898	0.13
IDPdMRITBSSICVFSpleniumofcorpuscallosum	1906	-0.189469	0.00091732	0.0154921	0.00139995	0.00519776	-0.305713	0.400444	<0.01	-0.167608	0.000503807	0.53
IDPdMRITBSSICVFFornix	1907	-0.0532892	0.181497	0.62324	0.27212	0.281266	0.0177894	0.462111	0.46	NaN	Nan	NaN
IDPdMRITBSSICVFCorticospinaltractR	1908	-0.0430092	0.286981	0.738311	0.440967	0.667305	-0.0331912	0.920626	0.36	NaN	Nan	NaN
IDPdMRITBSSICVFCorticospinaltractL	1909	-0.0260651	0.506456	0.868057	0.709045	0.388199	0.0249394	0.586799	0.56	NaN	Nan	NaN
IDPdMRITBSSICVFMediallemniscusR	1910	-0.0730318	0.0936532	0.450821	0.149658	0.124199	-0.178392	0.315561	0.31	NaN	Nan	NaN
IDPdMRITBSSICVFMediallemniscusL	1911	-0.0543069	0.26041	0.720425	0.220111	0.256939	-0.160582	0.36178	0.02	-0.0618637	0.172586	0.87
IDPdMRITBSSICVFInferiorcerebellarpeduncleR	1912	-0.134924	0.00269785	0.0340258	0.000944951	0.00937046	-0.293735	0.137042	0.16	NaN	Nan	NaN
IDPdMRITBSSICVFInferiorcerebellarpeduncleL	1913	-0.112055	0.0146359	0.129712	0.0146052	0.0452366	-0.270953	0.145388	0.13	NaN	Nan	NaN
IDPdMRITBSSICVFSuperiorcerebellarpeduncleR	1914	-0.0635695	0.228348	0.684895	0.0806023	0.0560476	-0.15155	0.491861	0.01	-0.0949083	0.0515266	0.48
IDPdMRITBSSICVFSuperiorcerebellarpeduncleL	1915	-0.0465781	0.418715	0.829948	0.159979	0.172561	-0.132565	0.538718	<0.01	-0.0999145	0.0144686	0.43
IDPdMRITBSSICVFCerebralpeduncleR	1916	-0.0775692	0.223869	0.68183	0.0281594	0.0480203	-0.224744	0.338781	<0.01	-0.0905762	0.0543093	0.82
IDPdMRITBSSICVFCerebralpeduncleL	1917	-0.0861836	0.164444	0.590408	0.0958156	0.107903	-0.134793	0.747576	<0.01	-0.077771	0.141688	0.88
IDPdMRITBSSICVFAnteriorlimbofinternalcapsuleR	1918	-0.103948	0.056848	0.336893	0.0314324	0.0641883	-0.319286	0.0943421	<0.01	-0.132721	0.012593	0.69
IDPdMRITBSSICVFAnteriorlimbofinternalcapsuleL	1919	-0.117155	0.029242	0.21388	0.11686	0.173287	-0.295284	0.164191	<0.01	-0.0923242	0.0782951	0.47
IDPdMRITBSSICVFPosteriorlimbofinternalcapsuleR	1920	-0.156742	0.00187248	0.0258458	0.00162389	0.0352561	-0.247054	0.459671	0.02	-0.151483	0.00143093	0.94
IDPdMRITBSSICVFPosteriorlimbofinternalcapsuleL	1921	-0.124395	0.0175582	0.14867	0.0167597	0.0739893	-0.218866	0.456701	0.03	-0.135439	0.00980678	0.79
IDPdMRITBSSICVFRetrolenticularpartofinternalcapsuleR	1922	-0.252829	1.58243e-05	0.000889552	0.00322158	0.015636	-0.347728	0.504257	<0.01	-0.196265	0.000134903	0.05
IDPdMRITBSSICVFRetrolenticularpartofinternalcapsuleL	1923	-0.231496	0.000200471	0.0052242	0.00109861	0.0117246	-0.353777	0.417021	<0.01	-0.172874	0.00111946	0.06
IDPdMRITBSSICVFAnteriorcoronaradiataR	1924	-0.202556	0.000671231	0.0126378	0.0830994	0.0951206	-0.189675	0.929354	<0.01	-0.140929	0.00167331	0.02
IDPdMRITBSSICVFAnteriorcoronaradiataL	1925	-0.213499	0.00040276	0.00870802	0.0731317	0.0655545	-0.202256	0.939119	<0.01	-0.150949	0.000989504	0.03
IDPdMRITBSSICVFSuperiorcoronaradiataR	1926	-0.220323	7.49885e-05	0.00256591	0.00205155	0.0276001	-0.169154	0.705703	<0.01	-0.190688	0.000224084	0.38
IDPdMRITBSSICVFSuperiorcoronaradiataL	1927	-0.201107	0.00049717	0.0103511	0.00380299	0.0398187	-0.0954078	0.449972	<0.01	-0.143569	0.00120551	0.02
IDPdMRITBSSICVFPosteriorcoronaradiataR	1928	-0.205771	4.61456e-05	0.00193968	0.00213653	0.0316268	-0.149776	0.648659	0.02	-0.154629	0.000184996	0.05
IDPdMRITBSSICVFPosteriorcoronaradiataL	1929	-0.21786	0.000150871	0.00438734	0.00102412	0.0517129	-0.130742	0.532544	<0.01	-0.161715	0.000342984	0.03
IDPdMRITBSSICVFPosteriorthalamicradiationR	1930	-0.28431	2.53966e-05	0.00122902	0.000618674	0.00270377	-0.311258	0.869992	<0.01	-0.219565	0.000119241	0.06
IDPdMRITBSSICVFPosteriorthalamicradiationL	1931	-0.28006	2.44564e-05	0.00121818	0.000271882	0.00134595	-0.319909	0.805455	<0.01	-0.273092	3.37159e-05	0.83
IDPdMRITBSSICVFSagittalstratumR	1932	-0.285071	1.56281e-05	0.000889552	0.000285361	0.0018927	-0.342499	0.720901	<0.01	-0.200735	0.000271328	<0.01
IDPdMRITBSSICVFSagittalstratumL	1933	-0.257775	0.000153627	0.00441258	0.00286252	0.0151935	-0.253402	0.979004	<0.01	-0.170914	0.00148898	0.01
IDPdMRITBSSICVFExternalcapsuleR	1934	-0.18335	0.000657442	0.0124819	0.0182727	0.0236187	-0.205603	0.865368	0.01	-0.128626	0.00210317	0.05
IDPdMRITBSSICVFExternalcapsuleL	1935	-0.170807	0.000567839	0.0112851	0.0441059	0.0729753	-0.169035	0.988305	0.07	NaN	Nan	NaN
IDPdMRITBSSICVFCingulumcingulategyrusR	1936	-0.179749	0.000727366	0.0130682	0.00524844	0.0346339	-0.239708	0.64319	0.02	-0.15253	0.00165254	0.47
IDPdMRITBSSICVFCingulumcingulategyrusL	1937	-0.147419	0.00685514	0.0725134	0.0248299	0.0550215	-0.183984	0.783201	0.01	-0.165236	0.000363166	0.56
IDPdMRITBSSICVFCingulumhippocampusR	1938	-0.174183	0.000369274	0.00816344	0.0336321	0.495978	-0.28986	0.326665	0.08	NaN	Nan	NaN
IDPdMRITBSSICVFCingulumhippocampusL	1939	-0.132725	0.00461466	0.0518819	0.0501202	0.077315	-0.190073	0.614771	0.09	NaN	Nan	NaN
IDPdMRITBSSICVFFornixcresStriaterminalisR	1940	-0.198142	6.69985e-05	0.00241871	0.000440345	0.0052209	-0.333629	0.256335	0.08	NaN	Nan	NaN
IDPdMRITBSSICVFFornixcresStriaterminalisL	1941	-0.188702	0.000289047	0.00670334	0.000448912	0.00620943	-0.359895	0.167734	0.01	NA	NA
IDPdMRITBSSICVFSuperiorlongitudinalfasciculusR	1942	-0.189583	0.00217292	0.0288938	0.0111554	0.050762	-0.217021	0.855634	<0.01	-0.124377	0.00440556	<0.01
IDPdMRITBSSICVFSuperiorlongitudinalfasciculusL	1943	-0.200409	0.00223672	0.0293754	0.00669032	0.0115899	-0.265955	0.68133	<0.01	-0.154973	0.00196121	<0.01
IDPdMRITBSSICVFSuperiorfrontooccipitalfasciculusR	1944	-0.13124	0.0102225	0.0983506	0.00462665	0.0256655	-0.130753	0.996882	0.03	-0.142096	0.00593727	0.88
IDPdMRITBSSICVFSuperiorfrontooccipitalfasciculusL	1945	-0.126584	0.0135995	0.122178	0.0671672	0.0725528	-0.0980275	0.819388	0.04	-0.0774726	0.0443425	0.02
IDPdMRITBSSICVFUncinatefasciculusR	1946	-0.181019	0.00010677	0.00337155	0.016873	0.203669	-0.213692	0.774147	0.14	NaN	Nan	NaN
IDPdMRITBSSICVFUncinatefasciculusL	1947	-0.181427	0.000732733	0.0130682	0.0234878	0.0571646	-0.0678695	0.381824	0.02	-0.148353	0.00305677	0.28
IDPdMRITBSSICVFTapetumR	1948	-0.181504	0.000737267	0.0130682	0.0101688	0.0208579	-0.339865	0.218866	0.02	-0.150659	0.000834039	0.24
IDPdMRITBSSICVFTapetumL	1949	-0.167238	0.00704375	0.0739124	0.00262289	0.0245073	-0.255475	0.558386	<0.01	-0.133376	0.00969631	0.27
IDPdMRIProbtrackXICVFarl	1950	-0.231923	0.000219636	0.00561213	0.000709928	0.00272478	-0.305179	0.631377	<0.01	-0.194487	5.37464e-05	0.19
IDPdMRIProbtrackXICVFarr	1951	-0.236014	0.000113024	0.00352975	0.000229463	0.00250051	-0.334524	0.506617	<0.01	-0.201372	1.76498e-05	0.08
IDPdMRIProbtrackXICVFatrl	1952	-0.207365	6.78616e-05	0.00242125	0.00771176	0.0429995	-0.266021	0.643289	0.02	-0.159429	0.000732278	0.16
IDPdMRIProbtrackXICVFatrr	1953	-0.200608	0.000190402	0.00506237	0.00105391	0.0176894	-0.267251	0.610235	<0.01	-0.17139	0.0015762	0.44
IDPdMRIProbtrackXICVFcgcl	1954	-0.123141	0.0226793	0.177521	0.197322	0.3726	-0.184159	0.642592	<0.01	-0.0576413	0.221998	0.03
IDPdMRIProbtrackXICVFcgcr	1955	-0.158851	0.00602286	0.0652891	0.0275987	0.107513	-0.268407	0.434049	<0.01	-0.130206	0.0114357	0.51
IDPdMRIProbtrackXICVFcghl	1956	-0.123023	0.00211679	0.0283319	0.105888	0.126655	-0.171054	0.621792	0.38	NaN	Nan	NaN
IDPdMRIProbtrackXICVFcghr	1957	-0.156108	0.000522429	0.0107071	0.225918	0.486567	-0.155193	0.993352	0.16	NaN	Nan	NaN
IDPdMRIProbtrackXICVFcstl	1958	-0.173039	0.00177044	0.0253296	0.000623722	0.00999712	-0.288462	0.38836	<0.01	-0.14828	0.0051652	0.56
IDPdMRIProbtrackXICVFcstr	1959	-0.173694	0.00109722	0.0175511	0.00413024	0.0135533	-0.260446	0.50158	0.04	-0.146809	0.00135229	0.23
IDPdMRIProbtrackXICVFfma	1960	-0.225521	0.000185798	0.00498495	0.00686831	0.0124882	-0.28774	0.671856	<0.01	-0.191939	0.000325682	0.39
IDPdMRIProbtrackXICVFfmi	1961	-0.220723	0.00086855	0.0149808	0.0280051	0.0212259	-0.280431	0.711492	<0.01	-0.202663	0.000247005	0.6
IDPdMRIProbtrackXICVFifol	1962	-0.282719	2.21136e-05	0.00114496	0.0002555	0.00169504	-0.31107	0.861514	<0.01	-0.214749	0.00010763	<0.01
IDPdMRIProbtrackXICVFifor	1963	-0.287527	1.39498e-05	0.000819291	0.000115172	0.00181487	-0.29775	0.94951	<0.01	-0.21933	6.51344e-05	0.02
IDPdMRIProbtrackXICVFilfl	1964	-0.286948	1.31801e-05	0.000807135	0.000210722	0.00182321	-0.297919	0.945558	<0.01	-0.221389	9.75342e-05	0.04
IDPdMRIProbtrackXICVFilfr	1965	-0.284689	5.72147e-06	0.000473417	0.000354901	0.00212144	-0.314521	0.845435	<0.01	-0.219776	3.12678e-05	0.02
IDPdMRIProbtrackXICVFmcp	1966	-0.10143	0.0299004	0.217082	0.067072	0.328929	-0.184497	0.4631	0.16	NaN	Nan	NaN
IDPdMRIProbtrackXICVFmll	1967	-0.107946	0.027198	0.202816	0.00403806	0.0235337	-0.226708	0.313215	0.05	NaN	Nan	NaN
IDPdMRIProbtrackXICVFmlr	1968	-0.123908	0.00689932	0.0727851	0.0120554	0.0341522	-0.181201	0.60745	0.13	NaN	Nan	NaN
IDPdMRIProbtrackXICVFptrl	1969	-0.282172	1.35377e-05	0.000807135	2.3664e-05	0.000171782	-0.461317	0.249827	<0.01	-0.221405	0.000144365	0.09
IDPdMRIProbtrackXICVFptrr	1970	-0.300891	2.87318e-06	0.000293197	3.82278e-06	0.000302805	-0.396075	0.542149	<0.01	-0.235622	1.5379e-05	0.01
IDPdMRIProbtrackXICVFslfl	1971	-0.206659	0.000871818	0.0149808	0.00539474	0.0171649	-0.253537	0.756642	<0.01	-0.142319	0.00221356	0.03
IDPdMRIProbtrackXICVFslfr	1972	-0.186596	0.00182948	0.0257429	0.00825802	0.0512837	-0.212318	0.860163	<0.01	-0.12308	0.00388986	0.01
IDPdMRIProbtrackXICVFstrl	1973	-0.200605	7.14844e-05	0.0024929	0.000904792	0.0201772	-0.181779	0.878546	0.05	NaN	Nan	NaN
IDPdMRIProbtrackXICVFstrr	1974	-0.211991	0.000224974	0.00563868	0.00274342	0.0319947	-0.19877	0.924856	0.01	-0.153096	0.000666087	0.04
IDPdMRIProbtrackXICVFuncl	1975	-0.224059	0.000135337	0.00406527	0.00154527	0.0369632	-0.128306	0.501424	<0.01	-0.160648	0.000214561	0.01
IDPdMRIProbtrackXICVFuncr	1976	-0.226561	0.00020447	0.00529336	0.0029953	0.0510072	-0.133773	0.531069	<0.01	-0.163595	0.000589712	0.03
IDPdMRITBSSODMiddlecerebellarpeduncle	1977	0.0293116	0.479989	0.860247	0.952903	0.615815	-0.090244	0.229424	0.35	NaN	Nan	NaN
IDPdMRITBSSODPontinecrossingtract	1978	0.00159874	0.967825	0.996996	0.242887	0.362728	0.0760439	0.437998	0.42	NaN	Nan	NaN
IDPdMRITBSSODGenuofcorpuscallosum	1979	0.0739755	0.203191	0.649307	0.684531	0.480491	-0.0226899	0.493002	<0.01	0.0516674	3	0.36
IDPdMRITBSSODBodyofcorpuscallosum	1980	0.0547863	0.274009	0.733197	0.726031	0.907479	0.119319	0.596126	0.04	NA	A	NA
IDPdMRITBSSODSpleniumofcorpuscallosum	1981	0.0709852	0.147941	0.565192	0.571226	0.57126	-0.112326	0.114459	0.07	NaN	Nan	NaN
IDPdMRITBSSODFornix	1982	0.0143466	0.714605	0.942622	0.511594	0.504372	-0.0359228	0.59216	0.57	NaN	Nan	NaN
IDPdMRITBSSODCorticospinaltractR	1983	0.0737872	0.0600057	0.348467	0.303495	0.273223	0.0647057	0.923763	0.48	NaN	Nan	NaN
IDPdMRITBSSODCorticospinaltractL	1984	0.0955622	0.0148601	0.130931	0.111798	0.190214	0.00126442	0.319111	0.82	NaN	Nan	NaN
IDPdMRITBSSODMediallemniscusR	1985	0.122947	0.00223711	0.0293754	0.0834043	0.201051	0.0507528	0.45887	0.42	NaN	Nan	NaN
IDPdMRITBSSODMediallemniscusL	1986	0.11005	0.00528249	0.0588856	0.273207	0.247092	0.103131	0.942688	0.52	NaN	Nan	NaN
IDPdMRITBSSODInferiorcerebellarpeduncleR	1987	0.110607	0.0207635	0.167771	0.172886	0.233012	0.12543	0.898909	0.09	NaN	Nan	NaN
IDPdMRITBSSODInferiorcerebellarpeduncleL	1988	0.0826181	0.0692285	0.376262	0.148039	0.139875	0.132755	0.650479	0.15	NaN	Nan	NaN
IDPdMRITBSSODSuperiorcerebellarpeduncleR	1989	0.00497416	0.928329	0.991666	0.874017	0.986393	0.0321838	0.840083	0.01	NA	A	NA
IDPdMRITBSSODSuperiorcerebellarpeduncleL	1990	0.0566217	0.240422	0.702135	0.818245	0.748469	0.118896	0.595371	0.13	NaN	Nan	NaN
IDPdMRITBSSODCerebralpeduncleR	1991	0.0124547	0.829806	0.969943	0.827574	0.987788	-0.0590226	0.611977	0.01	0.0138502	0.80113	0.95
IDPdMRITBSSODCerebralpeduncleL	1992	0.0198204	0.752071	0.958008	0.662546	0.557337	-0.0650298	0.577895	<0.01	-0.00717883	0.897317	0.09
IDPdMRITBSSODAnteriorlimbofinternalcapsuleR	1993	0.0182689	0.700769	0.938913	0.513424	0.395689	0.153805	0.234473	0.08	NaN	Nan	NaN
IDPdMRITBSSODAnteriorlimbofinternalcapsuleL	1994	-0.0263124	0.588902	0.899235	0.687246	0.696278	0.1531	0.119843	0.08	NaN	Nan	NaN
IDPdMRITBSSODPosteriorlimbofinternalcapsuleR	1995	0.0117346	0.834934	0.970288	0.604337	0.501842	0.0830881	0.60229	0.01	0.0069352	0.886503	0.7
IDPdMRITBSSODPosteriorlimbofinternalcapsuleL	1996	0.0230615	0.660495	0.927753	0.462665	0.78531	0.146086	0.331257	<0.01	-0.00513695	0.91505	0.04
IDPdMRITBSSODRetrolenticularpartofinternalcapsuleR	1997	-0.0271795	0.48845	0.860872	0.929401	0.481784	-0.164345	0.152556	0.5	NaN	Nan	NaN
IDPdMRITBSSODRetrolenticularpartofinternalcapsuleL	1998	-0.0189609	0.726179	0.950288	0.402072	0.31311	-0.166849	0.255351	0.01	-0.0356944	0.397261	0.74
[truncated: 1,937 more rows]

## Sheet: Legend
Column	Explanation
Short Name	Short Name of the IDP, for full information see: https://open.win.ox.ac.uk/ukbiobank/big40/BIG40-IDPs_v4/IDPs.html
ID	ID from https://open.win.ox.ac.uk/ukbiobank/big40/BIG40-IDPs_v4/IDPs.html
IVW	Inverse Variance Weighted; columns provide the beta (effect size) along with the p-value and the FDR-corrected p-value
Weighted Median	p-value of the weighted median MR test
Weighted Mode	p-value of the weighted mode MR test
MR-Egger	beta of the MR-Egger model; p-value for the MR-Egger intercept
MR-PRESSO	p-value of the MR-PRESSO global test (for horizontal pleiotropy), the beta (effect size) of IVW after removing outliers identified by MR-PRESSO; p-value of the outlier corrected IVW; p-value of the distortion test comparing original IVW beta and outlier corrected IVW beta
